# Supplementary material for: The impact of technical efficiency on firms’ value: The case of the halal food and beverage industry in selected countries
Source: PLoS One. 2023 Nov 27;18(11):e0286629. doi: 10.1371/journal.pone.0286629 (PMC10681182; doi:10.1371/journal.pone.0286629)
Supplement: S1 Data — (XLSX) [file pone.0286629.s001.xlsx]

## Sheet: Panel_Malaysia
	Companies	Nilai Perusahaan					Y_TQ	X1_TE		X2_Size1		X2_Size2	Leverage		X3_DAR		x3_DER	growth		X4		x5		X6	X7	X8		X9	Y2
		Harga pasar saham (close price akhir tahun)	Jumlah saham beredar	MVE	BVTL	BVTA	Tobin's Q	Efisiensi Teknis	sales	Ukuran Perusahaan ln(sales)	total aset	Ukuran Perusahaan ln(Tot Aset) blm di ln	Total hutang	Total Aset	DAR	Total Ekuitas	DER	sales t	sales t-1	growth	Umur perusahaan	umur perusahaan ln(umur)	Net Profit	ROA	ROE	TATO	Fixed Asset	FATO	PER
	ABLE GLOBAL BERHAD 2017	0.297883	283633469	8.44895e+07	2.56512e+07	9.70721e+07	1.13463	0.45957783	1.16825e+08	18.5762	9.70721e+07	18.391	2.56512e+07	9.70721e+07	0.264248	7.1421e+07	0.359154	1.16825e+08	9.83502e+07	0.187852	17	2.83321	8.75293e+06	0.0901693	0.122554	1.20349	2.99786e+07	3.89696	9.65271
	ABLE GLOBAL BERHAD 2018	0.231968	283633469	6.57939e+07	3.11337e+07	1.07247e+08	0.903779	0.50594988	1.21088e+08	18.612	1.07247e+08	18.4906	3.11337e+07	1.07247e+08	0.290299	7.61133e+07	0.409045	1.21088e+08	1.16825e+08	0.0364871	18	2.89037	6.31585e+06	0.0588907	0.0829796	1.12906	3.48145e+07	3.47809	10.4173
	ABLE GLOBAL BERHAD 2019	0.422724	283633469	1.19899e+08	2.73693e+07	1.10807e+08	1.32906	0.70938759	1.4167e+08	18.769	1.10807e+08	18.5233	2.73693e+07	1.10807e+08	0.247001	8.34373e+07	0.328023	1.4167e+08	1.21088e+08	0.169978	19	2.94444	1.16024e+07	0.104709	0.139056	1.27854	4.10119e+07	3.45438	10.3339
	ABLE GLOBAL BERHAD 2020	0.500872	283633469	1.42064e+08	2.81231e+07	1.17212e+08	1.45197	0.62842575	1.25158e+08	18.6451	1.17212e+08	18.5795	2.81231e+07	1.17212e+08	0.239935	8.90885e+07	0.315676	1.25158e+08	1.4167e+08	-0.116553	20	2.99573	9.84052e+06	0.0839552	0.110458	1.0678	4.05609e+07	3.08568	14.4366
ABLE	ABLE GLOBAL BERHAD 2021	0.385434	307562786	1.18545e+08	3.44659e+07	1.21604e+08	1.25827	0.74064279	1.19666e+08	18.6002	1.21604e+08	18.6163	3.44659e+07	1.21604e+08	0.283427	8.71384e+07	0.395531	1.19666e+08	1.25158e+08	-0.0438791	21	3.04452	8.83908e+06	0.0726872	0.101437	0.984064	3.77868e+07	3.16689	13.4115
	AJINOMOTO MALAYSIA BHD 2017	5.77421	60798178	3.51061e+08	1.28074e+07	1.25995e+08	2.88797	0.85126394	1.12969e+08	18.5426	1.25995e+08	18.6517	1.28074e+07	1.25995e+08	0.10165	1.13187e+08	0.113152	1.12969e+08	9.48643e+07	0.190847	56	4.02535	1.38645e+07	0.11004	0.122492	0.896617	2.22504e+07	5.07717	25.3209
	AJINOMOTO MALAYSIA BHD 2018	4.41068	60798178	2.68162e+08	1.66445e+07	1.30669e+08	2.1796	0.81241935	1.09711e+08	18.5134	1.30669e+08	18.6882	1.66445e+07	1.30669e+08	0.127379	1.14025e+08	0.145972	1.09711e+08	1.12969e+08	-0.0288382	57	4.04305	1.45681e+07	0.111488	0.127763	0.839609	1.89998e+07	5.77434	18.4074
	AJINOMOTO MALAYSIA BHD 2019	3.0215	60798178	1.83702e+08	1.9703e+07	1.3491e+08	1.50771	0.76353447	1.07307e+08	18.4912	1.3491e+08	18.7201	1.9703e+07	1.3491e+08	0.146045	1.15207e+08	0.171022	1.07307e+08	1.09711e+08	-0.0219117	58	4.06044	1.39114e+07	0.103117	0.120752	0.795398	4.39412e+07	2.44206	13.2051
	AJINOMOTO MALAYSIA BHD 2020	3.81823	60798178	2.32141e+08	5.17473e+07	1.74929e+08	1.62288	0.47237642	1.06545e+08	18.4841	1.74929e+08	18.9799	5.17473e+07	1.74929e+08	0.295819	1.23182e+08	0.42009	1.06545e+08	1.07307e+08	-0.0071062	59	4.07754	1.11811e+07	0.0639177	0.0907689	0.609074	9.52212e+07	1.11892	20.762
AJIN	AJINOMOTO MALAYSIA BHD 2021	3.68676	60798534	2.2415e+08	4.92492e+07	1.66485e+08	1.64219	0.89513710	1.06083e+08	18.4797	1.66485e+08	18.9304	4.92492e+07	1.66485e+08	0.295818	1.17235e+08	0.420088	1.06083e+08	1.06545e+08	-0.00433482	60	4.09434	1.11327e+07	0.0668689	0.0949599	0.637192	9.06247e+07	1.17057	20.1344
	APOLLO FOOD HOLDINGS BERHAD 2017	1.15009	80000000	9.20069e+07	5.38424e+06	6.36361e+07	1.53044	0.42410061	4.80547e+07	17.6879	6.36361e+07	17.9687	5.38424e+06	6.36361e+07	0.0846099	5.82519e+07	0.0924304	4.80547e+07	5.33195e+07	-0.0987399	23	3.13549	2.82459e+06	0.0443867	0.0484893	0.755149	2.69932e+07	1.78025	32.5735
	APOLLO FOOD HOLDINGS BERHAD 2018	0.997576	80000000	7.98061e+07	5.08203e+06	6.72369e+07	1.26252	0.39573196	4.86843e+07	17.7009	6.72369e+07	18.0237	5.08203e+06	6.72369e+07	0.0755839	6.21549e+07	0.0817639	4.86843e+07	4.80547e+07	0.0131002	24	3.17805	4.1019e+06	0.0610066	0.0659948	0.724071	3.07743e+07	1.58198	19.4559
	APOLLO FOOD HOLDINGS BERHAD 2019	0.930964	80000000	7.44771e+07	5.13747e+06	6.43905e+07	1.23643	0.57061302	4.56622e+07	17.6368	6.43905e+07	17.9805	5.13747e+06	6.43905e+07	0.0797861	5.92531e+07	0.0867039	4.56622e+07	4.86843e+07	-0.062075	25	3.21888	4.21352e+06	0.0654369	0.0711105	0.709145	2.74668e+07	1.66245	17.6758
	APOLLO FOOD HOLDINGS BERHAD 2020	0.739713	80000000	5.91771e+07	4.68447e+06	6.09223e+07	1.04825	0.47360260	4.04381e+07	17.5153	6.09223e+07	17.9251	4.68447e+06	6.09223e+07	0.0768924	5.62379e+07	0.0832974	4.04381e+07	4.56622e+07	-0.114408	26	3.2581	3.29288e+06	0.0540505	0.0585527	0.663764	2.4727e+07	1.63538	17.9712
AFHB	APOLLO FOOD HOLDINGS BERHAD 2021	0.92094	80000000	7.36752e+07	5.84383e+06	6.3494e+07	1.25239	0.53554214	4.63849e+07	17.6525	6.3494e+07	17.9665	5.84383e+06	6.3494e+07	0.0920376	5.76501e+07	0.101367	4.63849e+07	4.04381e+07	0.147062	27	3.29584	4.22463e+06	0.0665359	0.0732805	0.730541	2.60507e+07	1.78057	17.4394
	C.I. HOLDINGS BERHAD 2017	0.544946	162000000	8.82813e+07	1.04081e+08	1.54652e+08	1.24384	0.24629315	5.06612e+08	20.0433	1.54652e+08	18.8567	1.04081e+08	1.54652e+08	0.673004	5.05706e+07	2.05814	5.06612e+08	3.2452e+08	0.56111	39	3.66356	7.70261e+06	0.0498061	0.152314	3.27582	1.58924e+07	31.8776	11.4612
	C.I. HOLDINGS BERHAD 2018	0.455615	162000000	7.38096e+07	8.61924e+07	1.4584e+08	1.09711	0.20863559	6.44472e+08	20.2839	1.4584e+08	18.798	8.61924e+07	1.4584e+08	0.591008	5.96471e+07	1.44504	6.44472e+08	5.06612e+08	0.272122	40	3.68888	6.30228e+06	0.0432138	0.105659	4.41905	2.03675e+07	31.6422	11.7116
	C.I. HOLDINGS BERHAD 2019	0.330758	162000000	5.35828e+07	8.01168e+07	1.38573e+08	0.964833	0.22819537	5.48748e+08	20.1231	1.38573e+08	18.7469	8.01168e+07	1.38573e+08	0.578157	5.84561e+07	1.37055	5.48748e+08	6.44472e+08	-0.148531	41	3.71357	4.59609e+06	0.0331673	0.0786247	3.95999	2.32308e+07	23.6216	11.6583
	C.I. HOLDINGS BERHAD 2020	0.280374	162000000	4.54206e+07	1.25532e+08	1.88102e+08	0.908832	0.20644750	6.0105e+08	20.2142	1.88102e+08	19.0525	1.25532e+08	1.88102e+08	0.667364	6.25694e+07	2.00629	6.0105e+08	5.48748e+08	0.0953112	42	3.73767	7.03598e+06	0.0374052	0.112451	3.19534	2.57827e+07	23.3121	6.45547
CIHB	C.I. HOLDINGS BERHAD 2021	0.777517	162000000	1.25958e+08	1.19027e+08	2.04596e+08	1.19741	0.46071600	7.56947e+08	20.4448	2.04596e+08	19.1365	1.19027e+08	2.04596e+08	0.581767	8.55688e+07	1.39101	7.56947e+08	6.0105e+08	0.259376	43	3.7612	1.6842e+07	0.0823186	0.196825	3.69972	2.70602e+07	27.9727	7.47878
	CCK CONSOLIDATED HOLDINGS BERHAD 2017	0.270803	315359400	8.54001e+07	2.99424e+07	8.82971e+07	1.3063	0.56634850	1.51597e+08	18.8367	8.82971e+07	18.2962	2.99424e+07	8.82971e+07	0.339109	5.83548e+07	0.51311	1.51597e+08	1.24621e+08	0.21647	21	3.04452	6.23825e+06	0.0706507	0.106902	1.7169	4.98843e+07	3.03898	13.6898
	CCK CONSOLIDATED HOLDINGS BERHAD 2018	0.0954452	630718800	6.01991e+07	2.89839e+07	8.95254e+07	0.996175	0.51726322	1.54522e+08	18.8558	8.95254e+07	18.31	2.89839e+07	8.95254e+07	0.323751	6.05415e+07	0.478745	1.54522e+08	1.51597e+08	0.0192924	22	3.09104	7.15485e+06	0.0799197	0.118181	1.72601	5.16214e+07	2.99338	8.41375
	CCK CONSOLIDATED HOLDINGS BERHAD 2019	0.128283	630718800	8.09108e+07	3.08975e+07	9.83756e+07	1.13655	0.59491322	1.59148e+08	18.8853	9.83756e+07	18.4043	3.08975e+07	9.83756e+07	0.314077	6.74781e+07	0.457889	1.59148e+08	1.54522e+08	0.0299376	23	3.13549	8.10507e+06	0.0823891	0.120114	1.61776	5.76037e+07	2.76281	9.98274
	CCK CONSOLIDATED HOLDINGS BERHAD 2020	0.155744	630718800	9.82306e+07	3.11179e+07	1.0613e+08	1.21877	0.61858645	1.63479e+08	18.9122	1.0613e+08	18.4802	3.11179e+07	1.0613e+08	0.293205	7.50122e+07	0.414837	1.63479e+08	1.59148e+08	0.0272152	24	3.17805	9.34014e+06	0.0880066	0.124515	1.54037	6.25054e+07	2.61545	10.517
CCKH	CCK CONSOLIDATED HOLDINGS BERHAD 2021	0.132867	624425400	8.29655e+07	2.76522e+07	9.95588e+07	1.11108	0.38926322	1.65538e+08	18.9247	9.95588e+07	18.4163	2.76522e+07	9.95588e+07	0.277748	7.19066e+07	0.384558	1.65538e+08	1.63479e+08	0.0125931	25	3.21888	5.86111e+06	0.0588709	0.0815101	1.66272	5.90659e+07	2.8026	14.1553
	COCOALAND HOLDINGS BERHAD 2017	0.32127	457600000	1.47013e+08	1.07839e+07	7.23525e+07	2.18095	0.80209493	6.57688e+07	18.0017	7.23525e+07	18.0971	1.07839e+07	7.23525e+07	0.149046	6.15687e+07	0.175152	6.57688e+07	6.07751e+07	0.0821678	17	2.83321	7.47276e+06	0.103283	0.121373	0.909005	2.82144e+07	2.33104	19.6732
	COCOALAND HOLDINGS BERHAD 2018	0.234384	457600000	1.07254e+08	1.11202e+07	6.81935e+07	1.73586	0.67684544	6.13312e+07	17.9318	6.81935e+07	18.0379	1.11202e+07	6.81935e+07	0.163068	5.70733e+07	0.194841	6.13312e+07	6.57688e+07	-0.0674738	18	2.89037	8.25357e+06	0.121032	0.144613	0.899369	2.54725e+07	2.40774	12.9949
	COCOALAND HOLDINGS BERHAD 2019	0.240684	457600000	1.10137e+08	1.09537e+07	7.18075e+07	1.68633	0.75879941	6.20809e+07	17.9439	7.18075e+07	18.0895	1.09537e+07	7.18075e+07	0.152543	6.08538e+07	0.18	6.20809e+07	6.13312e+07	0.0122241	19	2.94444	8.73109e+06	0.12159	0.143477	0.864546	2.50385e+07	2.47942	12.6144
	COCOALAND HOLDINGS BERHAD 2020	0.216795	457600000	9.92056e+07	7.21331e+06	6.892e+07	1.54409	0.56535787	5.38864e+07	17.8024	6.892e+07	18.0485	7.21331e+06	6.892e+07	0.104662	6.17067e+07	0.116897	5.38864e+07	6.20809e+07	-0.131997	20	2.99573	5.08796e+06	0.0738242	0.082454	0.781868	3.04807e+07	1.76789	19.4981
CCLD	COCOALAND HOLDINGS BERHAD 2021	0.248976	449854000	1.12003e+08	8.19188e+06	6.38647e+07	1.88202	0.29556933	5.03457e+07	17.7344	6.38647e+07	17.9723	8.19188e+06	6.38647e+07	0.128269	5.56729e+07	0.147143	5.03457e+07	5.38864e+07	-0.0657063	21	3.04452	5.23563e+06	0.08198	0.0940428	0.788318	2.63981e+07	1.90717	21.3924
	DUTCH LADY MILK INDUSTRIES BERHAD 2017	15.2634	64000000	9.76859e+08	7.09621e+07	9.65677e+07	10.8506	0.79240220	2.62072e+08	19.3841	9.65677e+07	18.3858	7.09621e+07	9.65677e+07	0.734843	2.56056e+07	2.77135	2.62072e+08	2.33554e+08	0.122102	54	3.98898	3.12792e+07	0.32391	1.22158	2.71387	2.59668e+07	10.0926	31.2303
	DUTCH LADY MILK INDUSTRIES BERHAD 2018	14.9813	64000000	9.58802e+08	7.23313e+07	9.78137e+07	10.5418	0.78689973	2.53369e+08	19.3504	9.78137e+07	18.3986	7.23313e+07	9.78137e+07	0.73948	2.54824e+07	2.83848	2.53369e+08	2.62072e+08	-0.0332076	55	4.00733	2.89801e+07	0.296278	1.13726	2.59032	3.02653e+07	8.3716	33.0849
	DUTCH LADY MILK INDUSTRIES BERHAD 2019	11.9976	216000000	2.59147e+09	7.31037e+07	1.08392e+08	24.5828	0.73355151	2.60638e+08	19.3786	1.08392e+08	18.5013	7.31037e+07	1.08392e+08	0.674439	3.52882e+07	2.07162	2.60638e+08	2.53369e+08	0.0286899	56	4.02535	2.51577e+07	0.2321	0.712922	2.40459	3.15538e+07	8.26012	103.009
	DUTCH LADY MILK INDUSTRIES BERHAD 2020	9.34463	216000000	2.01844e+09	8.27972e+07	1.24307e+08	16.9036	0.52803681	2.74273e+08	19.4296	1.24307e+08	18.6383	8.27972e+07	1.24307e+08	0.666069	4.15101e+07	1.99463	2.74273e+08	2.60638e+08	0.0523144	57	4.04305	1.82813e+07	0.147066	0.440407	2.20641	5.24321e+07	5.23102	110.41
DBMS	DUTCH LADY MILK INDUSTRIES BERHAD 2021	8.02804	64000000	5.13795e+08	7.29088e+07	1.60445e+08	3.65673	0.94251759	2.71416e+08	19.4192	1.60445e+08	18.8935	7.29088e+07	1.60445e+08	0.454417	8.75358e+07	0.832903	2.71416e+08	2.74273e+08	-0.0104191	58	4.06044	5.9387e+07	0.37014	0.678431	1.69165	5.01266e+07	5.41461	8.65164
	FRASER & NEAVE HOLDINGS BHD 2017	5.83323	366778501	2.13951e+09	2.5991e+08	7.64399e+08	3.13895	0.60388727	9.70165e+08	20.693	7.64399e+08	20.4546	2.5991e+08	7.64399e+08	0.340018	5.0449e+08	0.515193	9.70165e+08	1.00532e+09	-0.0349716	56	4.02535	9.33578e+07	0.122132	0.185054	1.26919	3.83382e+08	2.53055	22.9173
	FRASER & NEAVE HOLDINGS BHD 2018	9.11001	366778501	3.34136e+09	2.51107e+08	8.07936e+08	4.44647	0.72235853	9.349e+08	20.656	8.07936e+08	20.51	2.51107e+08	8.07936e+08	0.3108	5.56829e+08	0.450958	9.349e+08	9.70165e+08	-0.0363497	57	4.04305	7.64937e+07	0.0946779	0.137374	1.15715	4.09552e+08	2.28274	43.6815
	FRASER & NEAVE HOLDINGS BHD 2019	8.33532	366778501	3.05722e+09	2.32726e+08	8.36839e+08	3.93139	0.83188617	9.73761e+08	20.6967	8.36839e+08	20.5451	2.32726e+08	8.36839e+08	0.278101	6.04113e+08	0.385235	9.73761e+08	9.349e+08	0.041567	58	4.06044	9.79842e+07	0.117089	0.162195	1.16362	4.17519e+08	2.33225	31.2011
	FRASER & NEAVE HOLDINGS BHD 2020	7.71913	366778501	2.83121e+09	1.995e+08	8.46474e+08	3.5804	0.85810270	9.59122e+08	20.6815	8.46474e+08	20.5566	1.995e+08	8.46474e+08	0.235684	6.46974e+08	0.308359	9.59122e+08	9.73761e+08	-0.0150341	59	4.07754	9.88857e+07	0.116821	0.152843	1.13308	4.28183e+08	2.23998	28.6312
FRAS	FRASER & NEAVE HOLDINGS BHD 2021	6.37536	366778501	2.33834e+09	1.9412e+08	8.67179e+08	2.92035	0.81645664	9.86359e+08	20.7095	8.67179e+08	20.5808	1.9412e+08	8.67179e+08	0.223853	6.73059e+08	0.288415	9.86359e+08	9.59122e+08	0.0283985	60	4.09434	9.43563e+07	0.108808	0.14019	1.13743	4.45778e+08	2.21267	24.7821
	GUAN CHONG BERHAD 2017	0.260972	121831751	3.17947e+07	2.70944e+08	3.89013e+08	0.778224	0.15558298	5.28782e+08	20.0861	3.89013e+08	19.7791	2.70944e+08	3.89013e+08	0.696493	1.18068e+08	2.29481	5.28782e+08	5.16243e+08	0.0242897	13	2.56495	4.59381e+07	0.118089	0.389081	1.35929	1.05247e+08	5.02421	0.692119
	GUAN CHONG BERHAD 2018	0.33154	121831751	4.03921e+07	2.69907e+08	4.3111e+08	0.719767	0.31842296	5.49335e+08	20.1242	4.3111e+08	19.8819	2.69907e+08	4.3111e+08	0.626073	1.61204e+08	1.67432	5.49335e+08	5.28782e+08	0.0388684	14	2.63906	2.24138e+07	0.051991	0.139041	1.27423	1.20833e+08	4.54625	1.80211
	GUAN CHONG BERHAD 2019	0.752596	1008350870	7.58881e+08	2.66874e+08	4.98914e+08	2.05598	0.41998532	7.18786e+08	20.3931	4.98914e+08	20.0279	2.66874e+08	4.98914e+08	0.53491	2.3204e+08	1.15012	7.18786e+08	5.49335e+08	0.308464	15	2.70805	5.32555e+07	0.106743	0.22951	1.4407	1.30658e+08	5.50127	14.2498
	GUAN CHONG BERHAD 2020	0.665338	1034307898	6.88164e+08	4.30155e+08	7.26419e+08	1.5395	0.26460746	9.18262e+08	20.638	7.26419e+08	20.4036	4.30155e+08	7.26419e+08	0.592158	2.96264e+08	1.45193	9.18262e+08	7.18786e+08	0.277519	16	2.77259	5.54969e+07	0.0763979	0.187322	1.26409	2.40452e+08	3.81891	12.4
GNCH	GUAN CHONG BERHAD 2021	0.67032	1057535482	7.08887e+08	4.86416e+08	7.93813e+08	1.50577	0.0644342	939116	13.7527	7.93813e+08	20.4924	4.86416e+08	7.93813e+08	0.612759	3.07397e+08	1.58237	939116	9.18262e+08	-0.998977	17	2.83321	3.70781e+07	0.0467088	0.12062	0.00118305	2.42783e+08	0.00386812	19.1188
	HUP SENG INDUSTRIES BERHAD 2017	0.268341	800000000	2.14673e+08	1.95871e+07	5.98427e+07	3.91459	0.86077228	7.37728e+07	18.1165	5.98427e+07	17.9072	1.95871e+07	5.98427e+07	0.327311	4.02555e+07	0.48657	7.37728e+07	6.36748e+07	0.158587	26	3.2581	1.03803e+07	0.17346	0.257861	1.23278	1.91876e+07	3.84482	20.6807
	HUP SENG INDUSTRIES BERHAD 2018	0.229552	800000000	1.83641e+08	1.88943e+07	5.71376e+07	3.5447	0.85950559	7.42716e+07	18.1232	5.71376e+07	17.861	1.88943e+07	5.71376e+07	0.33068	3.82433e+07	0.494054	7.42716e+07	7.37728e+07	0.00676166	27	3.29584	1.09421e+07	0.191505	0.286119	1.29987	1.90859e+07	3.89144	16.7829
	HUP SENG INDUSTRIES BERHAD 2019	0.219914	800000000	1.75932e+08	2.12112e+07	5.72281e+07	3.44486	0.81492229	7.56357e+07	18.1414	5.72281e+07	17.8626	2.12112e+07	5.72281e+07	0.370644	3.60169e+07	0.588925	7.56357e+07	7.42716e+07	0.0183661	28	3.3322	9.5135e+06	0.166238	0.26414	1.32165	2.12203e+07	3.56431	18.4928
	HUP SENG INDUSTRIES BERHAD 2020	0.236731	800000000	1.89385e+08	2.21779e+07	5.70097e+07	3.71099	0.83381841	8.15662e+07	18.2169	5.70097e+07	17.8587	2.21779e+07	5.70097e+07	0.38902	3.48318e+07	0.636715	8.15662e+07	7.56357e+07	0.0784086	29	3.3673	1.00625e+07	0.176506	0.28889	1.43074	2.09058e+07	3.9016	18.8207
HSIB	HUP SENG INDUSTRIES BERHAD 2021	0.209475	800000000	167580000	1.55892e+07	4.73975e+07	3.86454	0.75318167	7.08224e+07	18.0757	4.73975e+07	17.6741	1.55892e+07	4.73975e+07	0.328904	3.18083e+07	0.4901	7.08224e+07	8.15662e+07	-0.131719	30	3.4012	6.52299e+06	0.137623	0.205072	1.49422	1.83399e+07	3.86165	25.6907
	KAWAN FOOD BERHAD 2017	0.723781	359519760	2.60214e+08	1.45638e+07	9.05854e+07	3.03335	0.79587542	4.83215e+07	17.6934	9.05854e+07	18.3218	1.45638e+07	9.05854e+07	0.160774	7.60217e+07	0.191574	4.83215e+07	4.16737e+07	0.159522	13	2.56495	5.51093e+06	0.0608369	0.0724916	0.533436	5.83136e+07	0.828649	47.2177
	KAWAN FOOD BERHAD 2018	0.46152	359519760	1.65926e+08	1.34e+07	9.10765e+07	1.96896	0.68736447	4.83228e+07	17.6934	9.10765e+07	18.3272	1.34e+07	9.10765e+07	0.147129	7.76765e+07	0.172511	4.83228e+07	4.83215e+07	2.70566e-05	14	2.63906	7.16544e+06	0.0786749	0.0922472	0.530574	6.04816e+07	0.798968	23.1564
	KAWAN FOOD BERHAD 2019	0.339646	359519760	1.22109e+08	1.4207e+07	9.36059e+07	1.45628	0.32402283	5.2312e+07	17.7727	9.36059e+07	18.3546	1.4207e+07	9.36059e+07	0.151774	7.93989e+07	0.178931	5.2312e+07	4.83228e+07	0.0825534	15	2.70805	2.97862e+06	0.0318209	0.0375146	0.558854	6.17349e+07	0.847366	40.9953
	KAWAN FOOD BERHAD 2020	0.518315	359519760	1.86345e+08	1.76875e+07	1.03824e+08	1.96517	0.59027530	6.34695e+07	17.9661	1.03824e+08	18.4582	1.76875e+07	1.03824e+08	0.17036	8.61368e+07	0.205342	6.34695e+07	5.2312e+07	0.213286	16	2.77259	6.98181e+06	0.0672464	0.0810549	0.611316	6.34615e+07	1.00013	26.69
KWNF	KAWAN FOOD BERHAD 2021	0.392616	358637660	1.40807e+08	1.50907e+07	9.95198e+07	1.5665	0.63628769	6.02737e+07	17.9144	9.95198e+07	18.4159	1.50907e+07	9.95198e+07	0.151635	8.44291e+07	0.178739	6.02737e+07	6.34695e+07	-0.0503517	17	2.83321	7.61135e+06	0.0764808	0.0901508	0.605645	5.64027e+07	1.06863	18.4996
	MALAYAN FLOUR MILLS BHD 2017	0.470212	550285390	2.58751e+08	2.75858e+08	4.99212e+08	1.07091	0.18704839	5.91404e+08	20.198	4.99212e+08	20.0285	2.75858e+08	4.99212e+08	0.552587	2.23354e+08	1.23507	5.91404e+08	5.65913e+08	0.0450439	56	4.02535	4.29528e+06	0.00860412	0.0192308	1.18468	2.06254e+08	2.86736	60.2407
	MALAYAN FLOUR MILLS BHD 2018	0.115984	770399546	8.93541e+07	3.09868e+08	5.2593e+08	0.759078	0.12786522	5.85665e+08	20.1883	5.2593e+08	20.0807	3.09868e+08	5.2593e+08	0.589181	2.16062e+08	1.43416	5.85665e+08	5.91404e+08	-0.00970422	57	4.04305	1.68804e+07	0.0320962	0.0781273	1.11358	2.56436e+08	2.28386	5.29338
	MALAYAN FLOUR MILLS BHD 2019	0.156384	1004094921	1.57024e+08	3.42366e+08	6.30942e+08	0.791499	0.13446179	6.55238e+08	20.3005	6.30942e+08	20.2627	3.42366e+08	6.30942e+08	0.542627	2.88576e+08	1.1864	6.55238e+08	5.85665e+08	0.118794	58	4.06044	1.05684e+07	0.0167501	0.0366224	1.03851	3.10305e+08	2.1116	14.8579
	MALAYAN FLOUR MILLS BHD 2020	0.161974	1010282021	1.63639e+08	3.53126e+08	6.43409e+08	0.803167	0.0846764	6.67997e+08	20.3198	6.43409e+08	20.2823	3.53126e+08	6.43409e+08	0.548836	2.90283e+08	1.21649	6.67997e+08	6.55238e+08	0.019471	59	4.07754	1.34887e+06	0.00209644	0.00464672	1.03821	3.27339e+08	2.04069	121.316
MFMS	MALAYAN FLOUR MILLS BHD 2021	0.163989	1019903009	1.67253e+08	1.94655e+07	1.42704e+08	1.30843	0.15311631	5.81008e+08	20.1803	1.42704e+08	18.7763	1.94655e+07	1.42704e+08	0.136405	1.23238e+08	0.15795	5.81008e+08	6.67997e+08	-0.130222	60	4.09434	4.16449e+07	0.291827	0.337921	4.07143	8.79704e+07	6.60459	4.01617
	NESTLE (MALAYSIA) BERHAD 2017	25.4062	234500000	5.95775e+09	4.87673e+08	6.4422e+08	10.005	0.83090618	1.29505e+09	20.9818	6.4422e+08	20.2836	4.87673e+08	6.4422e+08	0.756998	1.56547e+08	3.11519	1.29505e+09	1.12874e+09	0.147345	34	3.52636	1.59208e+08	0.247133	1.017	2.01026	3.80037e+08	3.40769	37.4212
	NESTLE (MALAYSIA) BERHAD 2018	35.6168	234500000	8.35213e+09	5.2989e+08	6.87999e+08	12.9099	0.80557725	1.33359e+09	21.0111	6.87999e+08	20.3493	5.2989e+08	6.87999e+08	0.77019	1.58109e+08	3.35143	1.33359e+09	1.29505e+09	0.0297569	35	3.55535	1.58186e+08	0.229921	1.00049	1.93836	3.94313e+08	3.38205	52.7996
	NESTLE (MALAYSIA) BERHAD 2019	35.9194	234500000	8.42309e+09	5.03754e+08	6.66228e+08	13.3991	0.86065038	1.34834e+09	21.0221	6.66228e+08	20.3171	5.03754e+08	6.66228e+08	0.756129	1.62474e+08	3.10053	1.34834e+09	1.33359e+09	0.0110625	36	3.58352	1.64426e+08	0.246801	1.01201	2.02384	4.04038e+08	3.33716	51.2273
	NESTLE (MALAYSIA) BERHAD 2020	34.6125	234500000	8.11663e+09	5.74193e+08	7.13025e+08	12.1887	0.66766538	1.34866e+09	21.0224	7.13025e+08	20.385	5.74193e+08	7.13025e+08	0.805291	1.38833e+08	4.13586	1.34866e+09	1.34834e+09	0.000239705	37	3.61092	1.37731e+08	0.193164	0.992061	1.89146	4.43929e+08	3.03801	58.9312
NESM	NESTLE (MALAYSIA) BERHAD 2021	32.136	234500000	7.5359e+09	5.75224e+08	7.14758e+08	11.3481	0.66056821	1.37304e+09	21.0403	7.14758e+08	20.3875	5.75224e+08	7.14758e+08	0.804781	1.39535e+08	4.12244	1.37304e+09	1.34866e+09	0.0180759	38	3.63759	1.36449e+08	0.190902	0.977886	1.92099	4.41785e+08	3.10794	55.2287
	ORIENTAL FOOD INDUSTRIES HOLDINGS BERHAD 2017	0.247281	240000000	5.93475e+07	1.72758e+07	6.51502e+07	1.1761	0.23299549	7.4653e+07	18.1284	6.51502e+07	17.9922	1.72758e+07	6.51502e+07	0.265168	4.78744e+07	0.360856	7.4653e+07	5.78523e+07	0.290408	21	3.04452	3.4842e+06	0.0534794	0.0727778	1.14586	3.86668e+07	1.93068	17.0333
	ORIENTAL FOOD INDUSTRIES HOLDINGS BERHAD 2018	0.188679	240000000	4.5283e+07	1.62852e+07	6.27439e+07	0.981262	0.41400308	7.02151e+07	18.0671	6.27439e+07	17.9546	1.62852e+07	6.27439e+07	0.259551	4.64587e+07	0.350531	7.02151e+07	7.4653e+07	-0.0594468	22	3.09104	2.90057e+06	0.0462287	0.0624333	1.11907	3.65381e+07	1.9217	15.6118
	ORIENTAL FOOD INDUSTRIES HOLDINGS BERHAD 2019	0.132481	240000000	3.17955e+07	1.25157e+07	5.78234e+07	0.76632	0.35174329	6.2036e+07	17.9432	5.78234e+07	17.8729	1.25157e+07	5.78234e+07	0.216448	4.53076e+07	0.276239	6.2036e+07	7.02151e+07	-0.116487	23	3.13549	2.32865e+06	0.0402717	0.0513964	1.07285	3.35972e+07	1.84646	13.6541
	ORIENTAL FOOD INDUSTRIES HOLDINGS BERHAD 2020	0.199567	240000000	4.78961e+07	1.38528e+07	6.41479e+07	0.962604	0.51711769	7.1125e+07	18.0799	6.41479e+07	17.9767	1.38528e+07	6.41479e+07	0.215952	5.0295e+07	0.275432	7.1125e+07	6.2036e+07	0.146512	24	3.17805	4.44722e+06	0.0693277	0.0884227	1.10877	3.46884e+07	2.0504	10.7699
OFIH	ORIENTAL FOOD INDUSTRIES HOLDINGS BERHAD 2021	0.220248	240000000	52859520	1.31823e+07	6.10429e+07	1.08189	0.54183127	70816914	18.0756	6.10429e+07	17.9271	1.31823e+07	6.10429e+07	0.215952	4.78605e+07	0.275432	70816914	7.1125e+07	-0.00433202	25	3.21888	4.42794e+06	0.0725382	0.0925176	1.16012	3.30094e+07	2.14536	11.9377
	POWER ROOT BERHAD 2017	0.51702	330221185	1.70731e+08	3.80867e+07	9.21598e+07	2.26582	0.15885296	1.01704e+08	18.4376	9.21598e+07	18.339	3.80867e+07	9.21598e+07	0.413269	5.4073e+07	0.704358	1.01704e+08	9.02069e+07	0.127455	11	2.3979	6.86204e+06	0.0744581	0.126903	1.10357	2.19363e+07	4.63635	24.8805
	POWER ROOT BERHAD 2018	0.311198	402348389	1.2521e+08	2.7681e+07	8.13906e+07	1.87849	0.50879844	8.28258e+07	18.2322	8.13906e+07	18.2148	2.7681e+07	8.13906e+07	0.3401	5.37096e+07	0.515382	8.28258e+07	1.01704e+08	-0.185622	12	2.48491	2.35914e+06	0.0289854	0.043924	1.01763	2.00152e+07	4.13815	53.0745
	POWER ROOT BERHAD 2019	0.441604	410567609	1.81308e+08	2.85497e+07	8.75242e+07	2.39771	0.61672831	8.97383e+07	18.3124	8.75242e+07	18.2874	2.85497e+07	8.75242e+07	0.326192	5.89745e+07	0.484102	8.97383e+07	8.28258e+07	0.0834584	13	2.56495	1.19593e+07	0.13664	0.202788	1.0253	1.95872e+07	4.58147	15.1604
	POWER ROOT BERHAD 2020	0.413561	424031860	1.75363e+08	1.98906e+07	8.38485e+07	2.32865	0.48823892	7.43491e+07	18.1243	8.38485e+07	18.2445	1.98906e+07	8.38485e+07	0.237221	6.39579e+07	0.310995	7.43491e+07	8.97383e+07	-0.171489	14	2.63906	6.82953e+06	0.0814508	0.106782	0.886708	2.69976e+07	2.75392	25.6772
POWE	POWER ROOT BERHAD 2021	0.318402	412114760	1.31218e+08	1.89278e+07	7.97899e+07	1.88177	0.49981129	7.40268e+07	18.1199	7.97899e+07	18.1949	1.89278e+07	7.97899e+07	0.23722	6.08621e+07	0.310994	7.40268e+07	7.43491e+07	-0.00433538	15	2.70805	6.78446e+06	0.085029	0.111473	0.927771	2.56907e+07	2.88146	19.341
	SPRITZER BERHAD 2017	0.578533	209992727	1.21488e+08	1.99599e+07	1.12641e+08	1.25574	0.52088359	7.72646e+07	18.1627	1.12641e+08	18.5397	1.99599e+07	1.12641e+08	0.177199	9.26812e+07	0.215361	7.72646e+07	4.14496e+07	0.864062	24	3.17805	5.85357e+06	0.0519666	0.0631581	0.685937	5.60702e+07	1.378	20.7545
	SPRITZER BERHAD 2018	0.50743	209992727	1.06557e+08	2.106e+07	1.15105e+08	1.1087	0.49531461	8.40121e+07	18.2465	1.15105e+08	18.5614	2.106e+07	1.15105e+08	0.182964	9.40447e+07	0.223937	8.40121e+07	7.72646e+07	0.0873289	25	3.21888	6.27228e+06	0.0544919	0.0666947	0.729875	6.02962e+07	1.39332	16.9885
	SPRITZER BERHAD 2019	0.549786	209992727	1.15451e+08	2.04325e+07	1.21906e+08	1.11466	0.67804503	9.14788e+07	18.3316	1.21906e+08	18.6188	2.04325e+07	1.21906e+08	0.167609	1.01473e+08	0.201358	9.14788e+07	8.40121e+07	0.0888767	26	3.2581	7.63568e+06	0.0626358	0.075248	0.750405	7.55179e+07	1.21135	15.12
	SPRITZER BERHAD 2020	0.490905	209992727	1.03086e+08	1.80777e+07	1.28719e+08	0.941308	0.62939497	7.68627e+07	18.1575	1.28719e+08	18.6731	1.80777e+07	1.28719e+08	0.140444	1.10641e+08	0.163391	7.68627e+07	9.14788e+07	-0.159776	27	3.29584	8.88612e+06	0.0690351	0.0803148	0.597136	8.10678e+07	0.948129	11.6008
SPTZ	SPRITZER BERHAD 2021	0.50274	209992727	1.05572e+08	2.17815e+07	1.27661e+08	0.997592	0.15137275	7.92476e+07	18.1881	1.27661e+08	18.6649	2.17815e+07	1.27661e+08	0.17062	1.05879e+08	0.20572	7.92476e+07	7.68627e+07	0.0310284	28	3.3322	5.80436e+06	0.0454671	0.0548206	0.620768	7.39099e+07	1.07222	18.1884
	THREE-A RESOURCES BERHAD 2017	0.246184	491999987	1.21123e+08	1.55342e+07	9.16827e+07	1.49054	0.89953143	1.01301e+08	18.4336	9.16827e+07	18.3338	1.55342e+07	9.16827e+07	0.169435	7.61484e+07	0.203999	1.01301e+08	8.64284e+07	0.17208	18	2.89037	7.03637e+06	0.076747	0.0924033	1.10491	4.55345e+07	2.22471	17.2138
	THREE-A RESOURCES BERHAD 2018	0.170352	491999987	8.3813e+07	1.59253e+07	9.53249e+07	1.0463	0.55413863	1.0583e+08	18.4773	9.53249e+07	18.3728	1.59253e+07	9.53249e+07	0.167064	7.93995e+07	0.200572	1.0583e+08	1.01301e+08	0.0447064	19	2.94444	1.02528e+07	0.107557	0.12913	1.1102	4.62508e+07	2.28817	8.17462
	THREE-A RESOURCES BERHAD 2019	0.179597	491999987	8.83616e+07	1.42566e+07	9.93327e+07	1.03308	0.70992512	1.06552e+08	18.4841	9.93327e+07	18.414	1.42566e+07	9.93327e+07	0.143523	8.50761e+07	0.167574	1.06552e+08	1.0583e+08	0.00682778	20	2.99573	7.18852e+06	0.0723681	0.0844951	1.07268	4.78654e+07	2.22609	12.2921
	THREE-A RESOURCES BERHAD 2020	0.210566	491999987	1.03598e+08	1.62881e+07	1.0761e+08	1.11409	0.68688035	1.08688e+08	18.504	1.0761e+08	18.494	1.62881e+07	1.0761e+08	0.151363	9.13215e+07	0.17836	1.08688e+08	1.06552e+08	0.0200445	21	3.04452	7.51607e+06	0.0698458	0.0823035	1.01002	5.43055e+07	2.00142	13.7836
THEA	THREE-A RESOURCES BERHAD 2021	0.241794	491999987	1.18963e+08	1.49313e+07	1.06067e+08	1.26236	0.18547474	118797696	18.5929	1.06067e+08	18.4796	1.49313e+07	1.06067e+08	0.140773	9.11352e+07	0.163837	118797696	1.08688e+08	0.0930131	22	3.09104	1.11458e+07	0.105083	0.1223	1.12003	5.15684e+07	2.30369	10.6733

## Sheet: Mal_panel
Y_TQ	X1_TE	X2_SizeSales	X2_SizeAset	X3_DAR	X3_DER	X4_Growth	X5_Age	X6_ROA	X6_ROE	X7_TATO	X7_FATO	X8_G	X9_ER	X10_INF	X11_IR
1.13463	0.459578	18.5762	18.391	0.264248	0.359154	0.187852	2.83321	0.0901693	0.122554	1.20349	3.89696	5.81272	4.30044	3.8712	3
0.903779	0.50595	18.612	18.4906	0.290299	0.409045	0.0364871	2.89037	0.0588907	0.0829796	1.12906	3.47809	4.84306	4.03513	0.884709	3.25
1.32906	0.709388	18.769	18.5233	0.247001	0.328023	0.169978	2.94444	0.104709	0.139056	1.27854	3.45438	4.43947	4.14247	0.662892	3
1.45197	0.628426	18.6451	18.5795	0.239935	0.315676	-0.116553	2.99573	0.0839552	0.110458	1.0678	3.08568	-5.64694	4.20348	-1.1387	1.75
1.25827	0.740643	18.6002	18.6163	0.283427	0.395531	-0.0438791	3.04452	0.0726872	0.101437	0.984064	3.16689	3.6	4.1433	2.4771	1.75
2.88797	0.851264	18.5426	18.6517	0.10165	0.113152	0.190847	4.02535	0.11004	0.122492	0.896617	5.07717	5.81272	4.30044	3.8712	3
2.1796	0.812419	18.5134	18.6882	0.127379	0.145972	-0.0288382	4.04305	0.111488	0.127763	0.839609	5.77434	4.84306	4.03513	0.884709	3.25
1.50771	0.763534	18.4912	18.7201	0.146045	0.171022	-0.0219117	4.06044	0.103117	0.120752	0.795398	2.44206	4.43947	4.14247	0.662892	3
1.62288	0.472376	18.4841	18.9799	0.295819	0.42009	-0.0071062	4.07754	0.0639177	0.0907689	0.609074	1.11892	-5.64694	4.20348	-1.1387	1.75
1.64219	0.895137	18.4797	18.9304	0.295818	0.420088	-0.00433482	4.09434	0.0668689	0.0949599	0.637192	1.17057	3.6	4.1433	2.4771	1.75
1.53044	0.424101	17.6879	17.9687	0.0846099	0.0924304	-0.0987399	3.13549	0.0443867	0.0484893	0.755149	1.78025	5.81272	4.30044	3.8712	3
1.26252	0.395732	17.7009	18.0237	0.0755839	0.0817639	0.0131002	3.17805	0.0610066	0.0659948	0.724071	1.58198	4.84306	4.03513	0.884709	3.25
1.23643	0.570613	17.6368	17.9805	0.0797861	0.0867039	-0.062075	3.21888	0.0654369	0.0711105	0.709145	1.66245	4.43947	4.14247	0.662892	3
1.04825	0.473603	17.5153	17.9251	0.0768924	0.0832974	-0.114408	3.2581	0.0540505	0.0585527	0.663764	1.63538	-5.64694	4.20348	-1.1387	1.75
1.25239	0.535542	17.6525	17.9665	0.0920376	0.101367	0.147062	3.29584	0.0665359	0.0732805	0.730541	1.78057	3.6	4.1433	2.4771	1.75
1.24384	0.246293	20.0433	18.8567	0.673004	2.05814	0.56111	3.66356	0.0498061	0.152314	3.27582	31.8776	5.81272	4.30044	3.8712	3
1.09711	0.208636	20.2839	18.798	0.591008	1.44504	0.272122	3.68888	0.0432138	0.105659	4.41905	31.6422	4.84306	4.03513	0.884709	3.25
0.964833	0.228195	20.1231	18.7469	0.578157	1.37055	-0.148531	3.71357	0.0331673	0.0786247	3.95999	23.6216	4.43947	4.14247	0.662892	3
0.908832	0.206448	20.2142	19.0525	0.667364	2.00629	0.0953112	3.73767	0.0374052	0.112451	3.19534	23.3121	-5.64694	4.20348	-1.1387	1.75
1.19741	0.460716	20.4448	19.1365	0.581767	1.39101	0.259376	3.7612	0.0823186	0.196825	3.69972	27.9727	3.6	4.1433	2.4771	1.75
1.3063	0.566349	18.8367	18.2962	0.339109	0.51311	0.21647	3.04452	0.0706507	0.106902	1.7169	3.03898	5.81272	4.30044	3.8712	3
0.996175	0.517263	18.8558	18.31	0.323751	0.478745	0.0192924	3.09104	0.0799197	0.118181	1.72601	2.99338	4.84306	4.03513	0.884709	3.25
1.13655	0.594913	18.8853	18.4043	0.314077	0.457889	0.0299376	3.13549	0.0823891	0.120114	1.61776	2.76281	4.43947	4.14247	0.662892	3
1.21877	0.618586	18.9122	18.4802	0.293205	0.414837	0.0272152	3.17805	0.0880066	0.124515	1.54037	2.61545	-5.64694	4.20348	-1.1387	1.75
1.11108	0.389263	18.9247	18.4163	0.277748	0.384558	0.0125931	3.21888	0.0588709	0.0815101	1.66272	2.8026	3.6	4.1433	2.4771	1.75
2.18095	0.802095	18.0017	18.0971	0.149046	0.175152	0.0821678	2.83321	0.103283	0.121373	0.909005	2.33104	5.81272	4.30044	3.8712	3
1.73586	0.676845	17.9318	18.0379	0.163068	0.194841	-0.0674738	2.89037	0.121032	0.144613	0.899369	2.40774	4.84306	4.03513	0.884709	3.25
1.68633	0.758799	17.9439	18.0895	0.152543	0.18	0.0122241	2.94444	0.12159	0.143477	0.864546	2.47942	4.43947	4.14247	0.662892	3
1.54409	0.565358	17.8024	18.0485	0.104662	0.116897	-0.131997	2.99573	0.0738242	0.082454	0.781868	1.76789	-5.64694	4.20348	-1.1387	1.75
1.88202	0.295569	17.7344	17.9723	0.128269	0.147143	-0.0657063	3.04452	0.08198	0.0940428	0.788318	1.90717	3.6	4.1433	2.4771	1.75
10.8506	0.792402	19.3841	18.3858	0.734843	2.77135	0.122102	3.98898	0.32391	1.22158	2.71387	10.0926	5.81272	4.30044	3.8712	3
10.5418	0.7869	19.3504	18.3986	0.73948	2.83848	-0.0332076	4.00733	0.296278	1.13726	2.59032	8.3716	4.84306	4.03513	0.884709	3.25
24.5828	0.733552	19.3786	18.5013	0.674439	2.07162	0.0286899	4.02535	0.2321	0.712922	2.40459	8.26012	4.43947	4.14247	0.662892	3
16.9036	0.528037	19.4296	18.6383	0.666069	1.99463	0.0523144	4.04305	0.147066	0.440407	2.20641	5.23102	-5.64694	4.20348	-1.1387	1.75
3.65673	0.942518	19.4192	18.8935	0.454417	0.832903	-0.0104191	4.06044	0.37014	0.678431	1.69165	5.41461	3.6	4.1433	2.4771	1.75
3.13895	0.603887	20.693	20.4546	0.340018	0.515193	-0.0349716	4.02535	0.122132	0.185054	1.26919	2.53055	5.81272	4.30044	3.8712	3
4.44647	0.722359	20.656	20.51	0.3108	0.450958	-0.0363497	4.04305	0.0946779	0.137374	1.15715	2.28274	4.84306	4.03513	0.884709	3.25
3.93139	0.831886	20.6967	20.5451	0.278101	0.385235	0.041567	4.06044	0.117089	0.162195	1.16362	2.33225	4.43947	4.14247	0.662892	3
3.5804	0.858103	20.6815	20.5566	0.235684	0.308359	-0.0150341	4.07754	0.116821	0.152843	1.13308	2.23998	-5.64694	4.20348	-1.1387	1.75
2.92035	0.816457	20.7095	20.5808	0.223853	0.288415	0.0283985	4.09434	0.108808	0.14019	1.13743	2.21267	3.6	4.1433	2.4771	1.75
0.778224	0.155583	20.0861	19.7791	0.696493	2.29481	0.0242897	2.56495	0.118089	0.389081	1.35929	5.02421	5.81272	4.30044	3.8712	3
0.719767	0.318423	20.1242	19.8819	0.626073	1.67432	0.0388684	2.63906	0.051991	0.139041	1.27423	4.54625	4.84306	4.03513	0.884709	3.25
2.05598	0.419985	20.3931	20.0279	0.53491	1.15012	0.308464	2.70805	0.106743	0.22951	1.4407	5.50127	4.43947	4.14247	0.662892	3
1.5395	0.264607	20.638	20.4036	0.592158	1.45193	0.277519	2.77259	0.0763979	0.187322	1.26409	3.81891	-5.64694	4.20348	-1.1387	1.75
1.50577	0.0644342	13.7527	20.4924	0.612759	1.58237	-0.998977	2.83321	0.0467088	0.12062	0.00118305	0.00386812	3.6	4.1433	2.4771	1.75
3.91459	0.860772	18.1165	17.9072	0.327311	0.48657	0.158587	3.2581	0.17346	0.257861	1.23278	3.84482	5.81272	4.30044	3.8712	3
3.5447	0.859506	18.1232	17.861	0.33068	0.494054	0.00676166	3.29584	0.191505	0.286119	1.29987	3.89144	4.84306	4.03513	0.884709	3.25
3.44486	0.814922	18.1414	17.8626	0.370644	0.588925	0.0183661	3.3322	0.166238	0.26414	1.32165	3.56431	4.43947	4.14247	0.662892	3
3.71099	0.833818	18.2169	17.8587	0.38902	0.636715	0.0784086	3.3673	0.176506	0.28889	1.43074	3.9016	-5.64694	4.20348	-1.1387	1.75
3.86454	0.753182	18.0757	17.6741	0.328904	0.4901	-0.131719	3.4012	0.137623	0.205072	1.49422	3.86165	3.6	4.1433	2.4771	1.75
3.03335	0.795875	17.6934	18.3218	0.160774	0.191574	0.159522	2.56495	0.0608369	0.0724916	0.533436	0.828649	5.81272	4.30044	3.8712	3
1.96896	0.687364	17.6934	18.3272	0.147129	0.172511	2.70566e-05	2.63906	0.0786749	0.0922472	0.530574	0.798968	4.84306	4.03513	0.884709	3.25
1.45628	0.324023	17.7727	18.3546	0.151774	0.178931	0.0825534	2.70805	0.0318209	0.0375146	0.558854	0.847366	4.43947	4.14247	0.662892	3
1.96517	0.590275	17.9661	18.4582	0.17036	0.205342	0.213286	2.77259	0.0672464	0.0810549	0.611316	1.00013	-5.64694	4.20348	-1.1387	1.75
1.5665	0.636288	17.9144	18.4159	0.151635	0.178739	-0.0503517	2.83321	0.0764808	0.0901508	0.605645	1.06863	3.6	4.1433	2.4771	1.75
1.07091	0.187048	20.198	20.0285	0.552587	1.23507	0.0450439	4.02535	0.00860412	0.0192308	1.18468	2.86736	5.81272	4.30044	3.8712	3
0.759078	0.127865	20.1883	20.0807	0.589181	1.43416	-0.00970422	4.04305	0.0320962	0.0781273	1.11358	2.28386	4.84306	4.03513	0.884709	3.25
0.791499	0.134462	20.3005	20.2627	0.542627	1.1864	0.118794	4.06044	0.0167501	0.0366224	1.03851	2.1116	4.43947	4.14247	0.662892	3
0.803167	0.0846764	20.3198	20.2823	0.548836	1.21649	0.019471	4.07754	0.00209644	0.00464672	1.03821	2.04069	-5.64694	4.20348	-1.1387	1.75
1.30843	0.153116	20.1803	18.7763	0.136405	0.15795	-0.130222	4.09434	0.291827	0.337921	4.07143	6.60459	3.6	4.1433	2.4771	1.75
10.005	0.830906	20.9818	20.2836	0.756998	3.11519	0.147345	3.52636	0.247133	1.017	2.01026	3.40769	5.81272	4.30044	3.8712	3
12.9099	0.805577	21.0111	20.3493	0.77019	3.35143	0.0297569	3.55535	0.229921	1.00049	1.93836	3.38205	4.84306	4.03513	0.884709	3.25
13.3991	0.86065	21.0221	20.3171	0.756129	3.10053	0.0110625	3.58352	0.246801	1.01201	2.02384	3.33716	4.43947	4.14247	0.662892	3
12.1887	0.667665	21.0224	20.385	0.805291	4.13586	0.000239705	3.61092	0.193164	0.992061	1.89146	3.03801	-5.64694	4.20348	-1.1387	1.75
11.3481	0.660568	21.0403	20.3875	0.804781	4.12244	0.0180759	3.63759	0.190902	0.977886	1.92099	3.10794	3.6	4.1433	2.4771	1.75
1.1761	0.232995	18.1284	17.9922	0.265168	0.360856	0.290408	3.04452	0.0534794	0.0727778	1.14586	1.93068	5.81272	4.30044	3.8712	3
0.981262	0.414003	18.0671	17.9546	0.259551	0.350531	-0.0594468	3.09104	0.0462287	0.0624333	1.11907	1.9217	4.84306	4.03513	0.884709	3.25
0.76632	0.351743	17.9432	17.8729	0.216448	0.276239	-0.116487	3.13549	0.0402717	0.0513964	1.07285	1.84646	4.43947	4.14247	0.662892	3
0.962604	0.517118	18.0799	17.9767	0.215952	0.275432	0.146512	3.17805	0.0693277	0.0884227	1.10877	2.0504	-5.64694	4.20348	-1.1387	1.75
1.08189	0.541831	18.0756	17.9271	0.215952	0.275432	-0.00433202	3.21888	0.0725382	0.0925176	1.16012	2.14536	3.6	4.1433	2.4771	1.75
2.26582	0.158853	18.4376	18.339	0.413269	0.704358	0.127455	2.3979	0.0744581	0.126903	1.10357	4.63635	5.81272	4.30044	3.8712	3
1.87849	0.508798	18.2322	18.2148	0.3401	0.515382	-0.185622	2.48491	0.0289854	0.043924	1.01763	4.13815	4.84306	4.03513	0.884709	3.25
2.39771	0.616728	18.3124	18.2874	0.326192	0.484102	0.0834584	2.56495	0.13664	0.202788	1.0253	4.58147	4.43947	4.14247	0.662892	3
2.32865	0.488239	18.1243	18.2445	0.237221	0.310995	-0.171489	2.63906	0.0814508	0.106782	0.886708	2.75392	-5.64694	4.20348	-1.1387	1.75
1.88177	0.499811	18.1199	18.1949	0.23722	0.310994	-0.00433538	2.70805	0.085029	0.111473	0.927771	2.88146	3.6	4.1433	2.4771	1.75
1.25574	0.520884	18.1627	18.5397	0.177199	0.215361	0.864062	3.17805	0.0519666	0.0631581	0.685937	1.378	5.81272	4.30044	3.8712	3
1.1087	0.495315	18.2465	18.5614	0.182964	0.223937	0.0873289	3.21888	0.0544919	0.0666947	0.729875	1.39332	4.84306	4.03513	0.884709	3.25
1.11466	0.678045	18.3316	18.6188	0.167609	0.201358	0.0888767	3.2581	0.0626358	0.075248	0.750405	1.21135	4.43947	4.14247	0.662892	3
0.941308	0.629395	18.1575	18.6731	0.140444	0.163391	-0.159776	3.29584	0.0690351	0.0803148	0.597136	0.948129	-5.64694	4.20348	-1.1387	1.75
0.997592	0.151373	18.1881	18.6649	0.17062	0.20572	0.0310284	3.3322	0.0454671	0.0548206	0.620768	1.07222	3.6	4.1433	2.4771	1.75
1.49054	0.899531	18.4336	18.3338	0.169435	0.203999	0.17208	2.89037	0.076747	0.0924033	1.10491	2.22471	5.81272	4.30044	3.8712	3
1.0463	0.554139	18.4773	18.3728	0.167064	0.200572	0.0447064	2.94444	0.107557	0.12913	1.1102	2.28817	4.84306	4.03513	0.884709	3.25
1.03308	0.709925	18.4841	18.414	0.143523	0.167574	0.00682778	2.99573	0.0723681	0.0844951	1.07268	2.22609	4.43947	4.14247	0.662892	3
1.11409	0.68688	18.504	18.494	0.151363	0.17836	0.0200445	3.04452	0.0698458	0.0823035	1.01002	2.00142	-5.64694	4.20348	-1.1387	1.75
1.26236	0.185475	18.5929	18.4796	0.140773	0.163837	0.0930131	3.09104	0.105083	0.1223	1.12003	2.30369	3.6	4.1433	2.4771	1.75

## Sheet: Panel_Singapore
	Companies	Nilai Perusahaan					Y	X1		X2		X2	Leverage		X3		x3	growth		X4		x5		X6	X7	X8		X9
		Harga pasar saham (close price akhir tahun)	Jumlah saham beredar	MVE	BVTL	BVTA	Tobin's Q	Efisiensi Teknis	sales	Ukuran Perusahaan ln(sales)	total aset	Ukuran Perusahaan ln(Tot Aset) blm di ln	Total hutang	Total Aset	DAR	Total Ekuitas	DER	sales t	sales t-1	growth	Umur perusahaan	umur perusahaan ln(umur)	Net Profit	ROA	ROE	TATO	Fixed Asset	FATO
	BUMITAMA AGRI LTD 2017	0.557384	1739823944	9.69751e+08	5.03235e+08	1.12855e+09	1.30521	0.65387136	6.00191e+08	20.2128	1.12855e+09	20.8442	5.03235e+08	1.12855e+09	0.445915	4.84595e+08	1.03847	6.00191e+08	4.93433e+08	0.216356	12	2.48491	7.576e+07	0.0671306	0.156337	0.531826	9.8783e+08	0.607585
	BUMITAMA AGRI LTD 2018	0.454279	1739823944	7.90366e+08	5.20618e+08	1.1421e+09	1.14787	0.56802353	5.78771e+08	20.1764	1.1421e+09	20.8561	5.20618e+08	1.1421e+09	0.455842	4.55058e+08	1.14407	5.78771e+08	6.00191e+08	-0.035688	13	2.56495	8.80825e+07	0.077123	0.193563	0.506759	9.75677e+08	0.5932
	BUMITAMA AGRI LTD 2019	0.593824	1737497044	1.03177e+09	5.76432e+08	1.25489e+09	1.28155	0.31334700	5.53294e+08	20.1314	1.25489e+09	20.9503	5.76432e+08	1.25489e+09	0.459351	4.98181e+08	1.15707	5.53294e+08	5.78771e+08	-0.0440196	14	2.63906	4.93715e+07	0.0393434	0.0991034	0.440912	1.07461e+09	0.514877
	BUMITAMA AGRI LTD 2020	0.38575	1734144044	6.68946e+08	5.45832e+08	1.29265e+09	0.939759	0.56813090	6.45285e+08	20.2852	1.29265e+09	20.98	5.45832e+08	1.29265e+09	0.422259	5.61218e+08	0.972584	6.45285e+08	5.53294e+08	0.166261	15	2.70805	7.98577e+07	0.0617784	0.142294	0.499196	1.10705e+09	0.582887
BUMI	BUMITAMA AGRI LTD 2021	0.399497	1734144044	6.92785e+08	3.98554e+08	1.23944e+09	0.880512	0.99967865	8.58408e+08	20.5706	1.23944e+09	20.9379	3.98554e+08	1.23944e+09	0.32156	6.88148e+08	0.579168	8.58408e+08	6.45285e+08	0.330278	16	2.77259	1.20637e+08	0.0973319	0.175306	0.692579	1.0867e+09	0.78992
	FIRST RESOURCES LIMITED 2017	1.39907	1584072969	2.21623e+09	708803000	1730995000	1.6898	0.66010887	646989000	20.2878	1730995000	21.272	708803000	1730995000	0.409477	583921000	1.21387	646989000	575234000	0.124741	13	2.56495	120001000	0.0693249	0.205509	0.373767	1292724000	0.500485
	FIRST RESOURCES LIMITED 2018	1.12837	1584072969	1.78742e+09	585022000	1571037000	1.51011	0.65783041	633487000	20.2668	1571037000	21.175	585022000	1571037000	0.37238	656424000	0.891226	633487000	646989000	-0.020869	14	2.63906	137700000	0.0876491	0.209773	0.403229	1241446000	0.510282
	FIRST RESOURCES LIMITED 2019	1.41033	1584072969	2.23407e+09	607034000	1708936000	1.6625	0.49181652	614889000	20.237	1708936000	21.2591	607034000	1708936000	0.355212	788758000	0.769607	614889000	633487000	-0.0293581	15	2.70805	89128000	0.0521541	0.112998	0.359808	1395792000	0.440531
	FIRST RESOURCES LIMITED 2020	0.968157	1578150469	1.5279e+09	659775000	1785917000	1.22496	0.55499207	660425000	20.3084	1785917000	21.3032	659775000	1785917000	0.369432	674397000	0.978318	660425000	614889000	0.0740556	16	2.77259	99673000	0.0558105	0.147796	0.369796	1334172000	0.495007
FRLD	FIRST RESOURCES LIMITED 2021	1.11711	1577065969	1.76176e+09	602503000	1873602000	1.26188	0.71897009	1032277000	20.755	1873602000	21.3511	602503000	1873602000	0.321575	631824000	0.953593	1032277000	660425000	0.56305	17	2.83321	161108000	0.0859884	0.254989	0.550959	1234327000	0.836308
	FRASER & NEAVE LTD 2017	1.86249	1446340923	2.69379e+09	1.29494e+09	3.60067e+09	1.10777	0.0963946	1.3972e+09	21.0577	3.60067e+09	22.0044	1.29494e+09	3.60067e+09	0.359638	1.02599e+09	1.26213	1.3972e+09	1.4489e+09	-0.035683	134	4.89784	9.03826e+07	0.0251016	0.0880928	0.388039	2.32093e+09	0.602
	FRASER & NEAVE LTD 2018	1.40443	1447515448	2.03294e+09	9.81453e+08	3.29612e+09	0.914527	0.16379086	1.34209e+09	21.0175	3.29612e+09	21.916	9.81453e+08	3.29612e+09	0.29776	1.49379e+09	0.65702	1.34209e+09	1.3972e+09	-0.039444	135	4.90527	9.41873e+08	0.285752	0.630524	0.407173	2.47525e+09	0.542205
	FRASER & NEAVE LTD 2019	1.25968	1447646574	1.82358e+09	1.00443e+09	3.41746e+09	0.827518	0.21572697	1.37721e+09	21.0433	3.41746e+09	21.9522	1.00443e+09	3.41746e+09	0.293912	1.66388e+09	0.603667	1.37721e+09	1.34209e+09	0.026166	136	4.91265	1.10337e+08	0.0322864	0.0663132	0.402992	2.66831e+09	0.516134
	FRASER & NEAVE LTD 2020	0.891031	1449479873	1.29153e+09	1.00721e+09	3.48724e+09	0.659187	0.19588377	1.3391e+09	21.0153	3.48724e+09	21.9724	1.00721e+09	3.48724e+09	0.288828	1.77978e+09	0.565918	1.3391e+09	1.37721e+09	-0.0276675	137	4.91998	1.08976e+08	0.03125	0.06123	0.384001	2.78699e+09	0.480483
FRNM	FRASER & NEAVE LTD 2021	1.03593	1451229571	1.50337e+09	1.08004e+09	3.61566e+09	0.714504	0.19748270	1.38062e+09	21.0458	3.61566e+09	22.0085	1.08004e+09	3.61566e+09	0.298711	1.74378e+09	0.619365	1.38062e+09	1.3391e+09	0.0310035	138	4.92725	1.03183e+08	0.0285377	0.0591719	0.381845	2.82381e+09	0.48892
	JAPFA LTD 2017	0.381565	1758411491	6.70949e+08	1720300000	2743091000	0.871735	0.48399656	3189930000	21.8833	2743091000	21.7324	1720300000	2743091000	0.627139	-213166000	-8.07024	3189930000	3032944000	0.0517603	6	1.79176	100385000	0.0365956	-0.470924	1.1629	1507134000	2.11655
	JAPFA LTD 2018	0.534877	1846249591	9.87516e+08	1758883000	2889268000	0.950552	0.85706198	3533256000	21.9855	2889268000	21.7843	1758883000	2889268000	0.608764	-210026000	-8.3746	3533256000	3189930000	0.107628	7	1.94591	1321000	0.000457209	-0.0062897	1.22289	1548857000	2.2812
	JAPFA LTD 2019	0.430523	1863338291	8.02209e+08	2023743000	3310433000	0.85365	0.75562447	3890456000	22.0818	3310433000	21.9203	2023743000	3310433000	0.611323	-97459000	-20.7651	3890456000	3533256000	0.101097	8	2.07944	119952000	0.0362345	-1.23079	1.17521	1926284000	2.01967
	JAPFA LTD 2020	0.699645	2049084720	1.43363e+09	1705858000	3667881000	0.855941	0.68564169	3868262000	22.0761	3667881000	22.0229	1705858000	3667881000	0.46508	357564000	4.77078	3868262000	3890456000	-0.00570473	9	2.19722	321967000	0.0877801	0.900446	1.05463	2063422000	1.87468
JAPF	JAPFA LTD 2021	0.447585	2040800520	9.13431e+08	2155761000	4302213000	0.713398	0.40601693	4636358000	22.2572	4302213000	22.1824	2155761000	4302213000	0.501082	290029000	7.43292	4636358000	3868262000	0.198564	10	2.30259	118833000	0.0276214	0.409728	1.07767	2445790000	1.89565
	JB FOODS LIMITED 2017	0.411492	227400000	9.35732e+07	113491000	197615000	1.04782	0.57355951	295625000	19.5046	197615000	19.1018	113491000	197615000	0.574304	-50246000	-2.25871	295625000	300564000	-0.0164324	5	1.60944	26785000	0.135541	-0.533077	1.49596	63245000	4.67428
	JB FOODS LIMITED 2018	0.454279	303199991	1.37737e+08	126209000	248286000	1.06307	0.87302088	327114000	19.6058	248286000	19.3301	126209000	248286000	0.508321	-50853000	-2.48184	327114000	295625000	0.106517	6	1.79176	14207000	0.0572203	-0.279374	1.31749	75356000	4.34092
	JB FOODS LIMITED 2019	0.467637	303199991	1.41787e+08	223185000	364599000	1.00102	0.55999161	352494000	19.6805	364599000	19.7143	223185000	364599000	0.612138	-127267000	-1.75368	352494000	327114000	0.0775876	7	1.94591	26223000	0.0719229	-0.206047	0.966799	95918000	3.67495
	JB FOODS LIMITED 2020	0.423569	303199991	1.28426e+08	226448000	383034000	0.926482	0.40570269	417754000	19.8504	383034000	19.7636	226448000	383034000	0.591196	-112291000	-2.01662	417754000	352494000	0.185138	8	2.07944	19406000	0.0506639	-0.172819	1.09064	114157000	3.65947
JBFO	JB FOODS LIMITED 2021	0.399497	303199991	1.21127e+08	281544000	448419000	0.89798	0.30010011	448763000	19.922	448419000	19.9212	281544000	448419000	0.627859	-171700000	-1.63974	448763000	417754000	0.0742279	9	2.19722	13850000	0.0308863	-0.0806639	1.00077	109844000	4.08546
	OLD CHANG KEE LTD 2017	0.571777	121374700	6.93993e+07	1.81238e+07	3.90874e+07	2.23916	0.31440766	6.51727e+07	17.9926	3.90874e+07	17.4813	1.81238e+07	3.90874e+07	0.463673	8.41275e+06	2.15433	6.51727e+07	5.60488e+07	0.162785	13	2.56495	3.19935e+06	0.0818511	0.380298	1.66736	2.65366e+07	2.45596
	OLD CHANG KEE LTD 2018	0.578951	121374700	7.027e+07	1.65646e+07	3.75522e+07	2.31237	0.41512381	6.6221e+07	18.0085	3.75522e+07	17.4412	1.65646e+07	3.75522e+07	0.44111	6.77262e+06	2.44582	6.6221e+07	6.51727e+07	0.0160847	14	2.63906	2.88481e+06	0.0768213	0.425951	1.76344	2.33373e+07	2.83756
	OLD CHANG KEE LTD 2019	0.407103	121374700	4.9412e+07	2.90342e+07	4.75602e+07	1.64941	0.20579529	6.17955e+07	17.9393	4.75602e+07	17.6775	2.90342e+07	4.75602e+07	0.610472	3.98821e+06	7.28001	6.17955e+07	6.6221e+07	-0.0668292	15	2.70805	595915	0.0125297	0.149419	1.29931	3.30224e+07	1.87132
	OLD CHANG KEE LTD 2020	0.515885	121374700	6.26154e+07	3.12945e+07	5.63198e+07	1.66744	0.45658504	5.59078e+07	17.8392	5.63198e+07	17.8466	3.12945e+07	5.63198e+07	0.555658	1.17429e+06	26.6498	5.59078e+07	6.17955e+07	-0.0952765	16	2.77259	6.48456e+06	0.115138	5.52212	0.992685	3.24688e+07	1.72189
OCKL	OLD CHANG KEE LTD 2021	0.507928	121374700	6.16495e+07	3.12616e+07	56260571	1.65144	0.39589940	5.5849e+07	17.8382	56260571	17.8455	3.12616e+07	56260571	0.555658	24998931	1.25052	5.5849e+07	5.59078e+07	-0.00105123	17	2.83321	6477744	0.115138	0.259121	0.992685	3.24347e+07	1.72189
	QAF LTD 2017	0.837947	569216421	4.76973e+08	2.1764e+08	6.14588e+08	1.13021	0.19646894	6.1661e+08	20.2397	6.14588e+08	20.2365	2.1764e+08	6.14588e+08	0.354124	1.09148e+08	1.994	6.1661e+08	6.13859e+08	0.00448187	59	4.07754	5.95618e+06	0.00969134	0.0545699	1.00329	3.26788e+08	1.88688
	QAF LTD 2018	0.428634	570631752	2.44592e+08	2.04143e+08	5.74174e+08	0.781531	0.0336588	5.96103e+08	20.2059	5.74174e+08	20.1684	2.04143e+08	5.74174e+08	0.355541	1.35484e+08	1.50677	5.96103e+08	6.1661e+08	-0.033257	60	4.09434	2.42294e+07	0.0421987	0.178836	1.03819	3.39626e+08	1.75517
	QAF LTD 2019	0.597536	575268440	3.43743e+08	2.59912e+08	6.31289e+08	0.956226	0.18009414	6.4125e+08	20.2789	6.31289e+08	20.2633	2.59912e+08	6.31289e+08	0.411716	1.13164e+08	2.29676	6.4125e+08	5.96103e+08	0.0757361	61	4.11087	2.04713e+07	0.0324278	0.180899	1.01578	3.73076e+08	1.71882
	QAF LTD 2020	0.684517	575268440	3.93781e+08	2.65609e+08	6.56593e+08	1.00426	0.62536264	7.07242e+08	20.3769	6.56593e+08	20.3026	2.65609e+08	6.56593e+08	0.404527	-2.28349e+06	-116.317	7.07242e+08	6.4125e+08	0.102912	62	4.12713	2.09787e+07	0.0319509	-9.18715	1.07714	2.63326e+08	2.68581
QAFS	QAF LTD 2021	0.651032	575268440	3.74518e+08	2.5585e+08	6.49671e+08	0.970288	0.62798575	7.21881e+08	20.3974	6.49671e+08	20.292	2.5585e+08	6.49671e+08	0.393814	-1.96257e+07	-13.0365	7.21881e+08	7.07242e+08	0.0206978	63	4.14313	3.85315e+07	0.0593092	-1.96332	1.11115	2.36224e+08	3.05592
	SHENG SIONG GROUP LTD 2017	0.692054	1503537000	1.04053e+09	9.75512e+07	3.01924e+08	3.76942	0.95947858	6.20887e+08	20.2467	3.01924e+08	19.5257	9.75512e+07	3.01924e+08	0.323098	9.30001e+07	1.04894	6.20887e+08	5.50842e+08	0.127159	7	1.94591	5.18735e+07	0.17181	0.557779	2.05643	1.90551e+08	3.25837
	SHENG SIONG GROUP LTD 2018	0.776671	1503537000	1.16775e+09	1.0549e+08	3.19709e+08	3.9825	0.89467649	6.52795e+08	20.2968	3.19709e+08	19.5829	1.0549e+08	3.19709e+08	0.329957	8.95706e+07	1.17773	6.52795e+08	6.20887e+08	0.051391	8	2.07944	5.183e+07	0.162116	0.57865	2.04184	1.95061e+08	3.34662
	SHENG SIONG GROUP LTD 2019	0.920428	1503537000	1.3839e+09	1.61368e+08	3.95454e+08	3.90758	0.75138570	7.35811e+08	20.4165	3.95454e+08	19.7955	1.61368e+08	3.95454e+08	0.408058	1.03024e+08	1.56631	7.35811e+08	6.52795e+08	0.12717	9	2.19722	5.62144e+07	0.142152	0.545643	1.86068	2.64392e+08	2.78303
	SHENG SIONG GROUP LTD 2020	1.17238	1503537000	1.76271e+09	2.39741e+08	5.23455e+08	3.82545	0.99621139	1.05438e+09	20.7762	5.23455e+08	20.076	2.39741e+08	5.23455e+08	0.457996	1.76522e+07	13.5813	1.05438e+09	7.35811e+08	0.432953	10	2.30259	1.04871e+08	0.200344	5.94095	2.01427	2.57393e+08	4.09639
SHEN	SHENG SIONG GROUP LTD 2021	1.08012	1503537000	1.624e+09	2.38733e+08	5.46732e+08	3.40704	0.92069726	1.01336e+09	20.7365	5.46732e+08	20.1195	2.38733e+08	5.46732e+08	0.436654	4.41614e+07	5.40591	1.01336e+09	1.05438e+09	-0.038905	11	2.3979	9.82711e+07	0.179743	2.22527	1.85349	2.82894e+08	3.58212

## Sheet: Sin_panel
Y_TQ	X1_TE	X2_SizeSales	X2_SizeAset	X3_DAR	X3_DER	X4_Growth	X5_Age	X6_ROA	X6_ROE	X7_TATO	X7_FATO	X8_G	X9_ER	X10_INF	X11_IR
1.30521	0.653871	20.2128	20.8442	0.445915	1.03847	0.216356	2.48491	0.0671306	0.156337	0.531826	0.607585	4.52038	1.38092	0.57626	125.84
1.14787	0.568024	20.1764	20.8561	0.455842	1.14407	-0.035688	2.56495	0.077123	0.193563	0.506759	0.5932	3.49747	1.34884	0.43862	126.87
1.28155	0.313347	20.1314	20.9503	0.459351	1.15707	-0.0440196	2.63906	0.0393434	0.0991034	0.440912	0.514877	1.34522	1.36416	0.565261	128.38
0.939759	0.568131	20.2852	20.98	0.422259	0.972584	0.166261	2.70805	0.0617784	0.142294	0.499196	0.582887	-5.39102	1.37974	-0.181917	126.64
0.880512	0.999679	20.5706	20.9379	0.32156	0.579168	0.330278	2.77259	0.0973319	0.175306	0.692579	0.78992	7.2	1.34348	2.30486	126.69
1.6898	0.660109	20.2878	21.272	0.409477	1.21387	0.124741	2.56495	0.0693249	0.205509	0.373767	0.500485	4.52038	1.38092	0.57626	125.84
1.51011	0.65783	20.2668	21.175	0.37238	0.891226	-0.020869	2.63906	0.0876491	0.209773	0.403229	0.510282	3.49747	1.34884	0.43862	126.87
1.6625	0.491817	20.237	21.2591	0.355212	0.769607	-0.0293581	2.70805	0.0521541	0.112998	0.359808	0.440531	1.34522	1.36416	0.565261	128.38
1.22496	0.554992	20.3084	21.3032	0.369432	0.978318	0.0740556	2.77259	0.0558105	0.147796	0.369796	0.495007	-5.39102	1.37974	-0.181917	126.64
1.26188	0.71897	20.755	21.3511	0.321575	0.953593	0.56305	2.83321	0.0859884	0.254989	0.550959	0.836308	7.2	1.34348	2.30486	126.69
1.10777	0.0963946	21.0577	22.0044	0.359638	1.26213	-0.035683	4.89784	0.0251016	0.0880928	0.388039	0.602	4.52038	1.38092	0.57626	125.84
0.914527	0.163791	21.0175	21.916	0.29776	0.65702	-0.039444	4.90527	0.285752	0.630524	0.407173	0.542205	3.49747	1.34884	0.43862	126.87
0.827518	0.215727	21.0433	21.9522	0.293912	0.603667	0.026166	4.91265	0.0322864	0.0663132	0.402992	0.516134	1.34522	1.36416	0.565261	128.38
0.659187	0.195884	21.0153	21.9724	0.288828	0.565918	-0.0276675	4.91998	0.03125	0.06123	0.384001	0.480483	-5.39102	1.37974	-0.181917	126.64
0.714504	0.197483	21.0458	22.0085	0.298711	0.619365	0.0310035	4.92725	0.0285377	0.0591719	0.381845	0.48892	7.2	1.34348	2.30486	126.69
0.871735	0.483997	21.8833	21.7324	0.627139	-8.07024	0.0517603	1.79176	0.0365956	-0.470924	1.1629	2.11655	4.52038	1.38092	0.57626	125.84
0.950552	0.857062	21.9855	21.7843	0.608764	-8.3746	0.107628	1.94591	0.000457209	-0.0062897	1.22289	2.2812	3.49747	1.34884	0.43862	126.87
0.85365	0.755624	22.0818	21.9203	0.611323	-20.7651	0.101097	2.07944	0.0362345	-1.23079	1.17521	2.01967	1.34522	1.36416	0.565261	128.38
0.855941	0.685642	22.0761	22.0229	0.46508	4.77078	-0.00570473	2.19722	0.0877801	0.900446	1.05463	1.87468	-5.39102	1.37974	-0.181917	126.64
0.713398	0.406017	22.2572	22.1824	0.501082	7.43292	0.198564	2.30259	0.0276214	0.409728	1.07767	1.89565	7.2	1.34348	2.30486	126.69
1.04782	0.57356	19.5046	19.1018	0.574304	-2.25871	-0.0164324	1.60944	0.135541	-0.533077	1.49596	4.67428	4.52038	1.38092	0.57626	125.84
1.06307	0.873021	19.6058	19.3301	0.508321	-2.48184	0.106517	1.79176	0.0572203	-0.279374	1.31749	4.34092	3.49747	1.34884	0.43862	126.87
1.00102	0.559992	19.6805	19.7143	0.612138	-1.75368	0.0775876	1.94591	0.0719229	-0.206047	0.966799	3.67495	1.34522	1.36416	0.565261	128.38
0.926482	0.405703	19.8504	19.7636	0.591196	-2.01662	0.185138	2.07944	0.0506639	-0.172819	1.09064	3.65947	-5.39102	1.37974	-0.181917	126.64
0.89798	0.3001	19.922	19.9212	0.627859	-1.63974	0.0742279	2.19722	0.0308863	-0.0806639	1.00077	4.08546	7.2	1.34348	2.30486	126.69
2.23916	0.314408	17.9926	17.4813	0.463673	2.15433	0.162785	2.56495	0.0818511	0.380298	1.66736	2.45596	4.52038	1.38092	0.57626	125.84
2.31237	0.415124	18.0085	17.4412	0.44111	2.44582	0.0160847	2.63906	0.0768213	0.425951	1.76344	2.83756	3.49747	1.34884	0.43862	126.87
1.64941	0.205795	17.9393	17.6775	0.610472	7.28001	-0.0668292	2.70805	0.0125297	0.149419	1.29931	1.87132	1.34522	1.36416	0.565261	128.38
1.66744	0.456585	17.8392	17.8466	0.555658	26.6498	-0.0952765	2.77259	0.115138	5.52212	0.992685	1.72189	-5.39102	1.37974	-0.181917	126.64
1.65144	0.395899	17.8382	17.8455	0.555658	1.25052	-0.00105123	2.83321	0.115138	0.259121	0.992685	1.72189	7.2	1.34348	2.30486	126.69
1.13021	0.196469	20.2397	20.2365	0.354124	1.994	0.00448187	4.07754	0.00969134	0.0545699	1.00329	1.88688	4.52038	1.38092	0.57626	125.84
0.781531	0.0336588	20.2059	20.1684	0.355541	1.50677	-0.033257	4.09434	0.0421987	0.178836	1.03819	1.75517	3.49747	1.34884	0.43862	126.87
0.956226	0.180094	20.2789	20.2633	0.411716	2.29676	0.0757361	4.11087	0.0324278	0.180899	1.01578	1.71882	1.34522	1.36416	0.565261	128.38
1.00426	0.625363	20.3769	20.3026	0.404527	-116.317	0.102912	4.12713	0.0319509	-9.18715	1.07714	2.68581	-5.39102	1.37974	-0.181917	126.64
0.970288	0.627986	20.3974	20.292	0.393814	-13.0365	0.0206978	4.14313	0.0593092	-1.96332	1.11115	3.05592	7.2	1.34348	2.30486	126.69
3.76942	0.959479	20.2467	19.5257	0.323098	1.04894	0.127159	1.94591	0.17181	0.557779	2.05643	3.25837	4.52038	1.38092	0.57626	125.84
3.9825	0.894676	20.2968	19.5829	0.329957	1.17773	0.051391	2.07944	0.162116	0.57865	2.04184	3.34662	3.49747	1.34884	0.43862	126.87
3.90758	0.751386	20.4165	19.7955	0.408058	1.56631	0.12717	2.19722	0.142152	0.545643	1.86068	2.78303	1.34522	1.36416	0.565261	128.38
3.82545	0.996211	20.7762	20.076	0.457996	13.5813	0.432953	2.30259	0.200344	5.94095	2.01427	4.09639	-5.39102	1.37974	-0.181917	126.64
3.40704	0.920697	20.7365	20.1195	0.436654	5.40591	-0.038905	2.3979	0.179743	2.22527	1.85349	3.58212	7.2	1.34348	2.30486	126.69

## Sheet: Panel_Indonesia
		Nilai Perusahaan					Y	X1		X2		X2	Leverage		X3		x3	growth		x4		x5		X6	X7	X8		X9
	Companies	Harga pasar saham (close price akhir tahun)	Jumlah saham beredar	MVE	BVTL	BVTA	Tobin's Q	Efisiensi Teknis	sales	Ukuran Perusahaan ln(sales)	total aset	Ukuran Perusahaan ln(Tot Aset)	Total hutang	Total Aset	DAR	Total Ekuitas	DER	sales t	sales t-1	growth	Umur perusahaan	umur perusahaan ln(umur)	Net Profit	ROA	ROE	TATO	Fixed Asset	FATO
	PT AKASHA WIRA INTERNATIONAL TBK 2017	0.0653233	589896800	3.8534e+07	3.07961e+07	6.20192e+07	1.11788	0.71434094	6.01188e+07	17.9118	6.20192e+07	17.943	3.07961e+07	6.20192e+07	0.496557	3.12231e+07	0.986322	6.01188e+07	6.6066e+07	-0.0900187	32	3.46574	3.65707e+06	0.0589667	0.117127	0.969359	4.03006e+07	1.49176
	PT AKASHA WIRA INTERNATIONAL TBK 2018	0.0635315	589896800	3.7477e+07	2.75783e+07	6.08573e+07	1.06898	0.70887338	5.55419e+07	17.8326	6.08573e+07	17.924	2.75783e+07	6.08573e+07	0.453163	3.32791e+07	0.828698	5.55419e+07	6.01188e+07	-0.0761318	33	3.49651	2.8227e+06	0.0463823	0.0848193	0.912657	3.57114e+07	1.5553
	PT AKASHA WIRA INTERNATIONAL TBK 2019	0.0751744	589896800	4.43452e+07	1.83036e+07	5.91594e+07	1.05898	0.83726602	6.00194e+07	17.9102	5.91594e+07	17.8957	1.83036e+07	5.91594e+07	0.309394	4.08558e+07	0.448004	6.00194e+07	5.55419e+07	0.0806152	34	3.52636	6.03446e+06	0.102003	0.147701	1.01454	3.39008e+07	1.77044
	PT AKASHA WIRA INTERNATIONAL TBK 2020	0.103509	589896800	6.10598e+07	1.83114e+07	6.79752e+07	1.16765	0.79899084	4.77394e+07	17.6813	6.79752e+07	18.0347	1.83114e+07	6.79752e+07	0.269384	4.96638e+07	0.368708	4.77394e+07	6.00194e+07	-0.204601	35	3.55535	9.62701e+06	0.141625	0.193844	0.702305	2.93195e+07	1.62825
ADES	PT AKASHA WIRA INTERNATIONAL TBK 2021	0.329	589896800	1.94076e+08	33429100	130410800	1.74453	0.99951733	93507500	18.3536	130410800	18.6862	33429100	130410800	0.256337	96981700	0.344695	93507500	4.77394e+07	0.958708	36	3.58352	1.86248e+07	0.142817	0.192045	0.717023	63071400	1.48257
	PT BUDI STARCH & SWEETENER TBK 2017	0.00693829	4498997362	3.12154e+07	1.28783e+08	2.16966e+08	0.737436	0.51343475	1.8531e+08	19.0375	2.16966e+08	19.1953	1.28783e+08	2.16966e+08	0.593564	8.81828e+07	1.46041	1.8531e+08	1.83652e+08	0.0090253	38	3.63759	3.31911e+06	0.0152978	0.037639	0.854096	1.41125e+08	1.31309
	PT BUDI STARCH & SWEETENER TBK 2018	0.00662938	4498997362	2.98255e+07	1.4961e+08	2.34306e+08	0.765816	0.43730694	1.82805e+08	19.0239	2.34306e+08	19.2721	1.4961e+08	2.34306e+08	0.638523	8.46961e+07	1.76643	1.82805e+08	1.8531e+08	-0.0135195	39	3.66356	3.03203e+06	0.0129405	0.035799	0.780197	1.32646e+08	1.37814
	PT BUDI STARCH & SWEETENER TBK 2019	0.00740954	4498997362	3.33355e+07	1.23333e+08	2.15795e+08	0.726005	0.59474012	2.16083e+08	19.1912	2.15795e+08	19.1898	1.23333e+08	2.15795e+08	0.571527	9.24622e+07	1.33387	2.16083e+08	1.82805e+08	0.182043	40	3.68888	4.40457e+06	0.0204109	0.0476365	1.00133	1.33714e+08	1.61601
	PT BUDI STARCH & SWEETENER TBK 2020	0.00701879	4498997362	3.15775e+07	1.16331e+08	2.10068e+08	0.704099	0.48460332	1.93255e+08	19.0795	2.10068e+08	19.1629	1.16331e+08	2.10068e+08	0.553779	9.37367e+07	1.24104	1.93255e+08	2.16083e+08	-0.105643	41	3.71357	4.43077e+06	0.0210921	0.0472682	0.919966	1.22047e+08	1.58346
BUDI	PT BUDI STARCH & SWEETENER TBK 2021	0.0179	4498997362	8.05321e+07	160552100	299321800	0.805435	0.50254553	337478200	19.637	299321800	19.517	160552100	299321800	0.536386	138769700	1.15697	337478200	1.93255e+08	0.746282	42	3.73767	5.83664e+06	0.0194995	0.0420599	1.12748	167294100	2.01727
	PT INDOFOOD CBP SUKSES MAKMUR TBK 2017	0.656924	11661908000	7.66098e+09	8.33716e+08	2.33389e+09	3.63972	0.65972331	2.62818e+09	21.6896	2.33389e+09	21.5708	8.33716e+08	2.33389e+09	0.357222	1.50017e+09	0.555747	2.62818e+09	2.5652e+09	0.0245508	8	2.07944	3.15986e+08	0.135391	0.210633	1.1261	1.11014e+09	2.36743
	PT INDOFOOD CBP SUKSES MAKMUR TBK 2018	0.721635	11661908000	8.41564e+09	8.05193e+08	2.37326e+09	3.88531	0.79447813	2.65268e+09	21.6988	2.37326e+09	21.5875	8.05193e+08	2.37326e+09	0.339278	1.56807e+09	0.513495	2.65268e+09	2.62818e+09	0.00932034	9	2.19722	2.80229e+08	0.118078	0.17871	1.11774	1.39808e+09	1.89737
	PT INDOFOOD CBP SUKSES MAKMUR TBK 2019	0.8021	11661908000	9.35402e+09	8.65996e+08	2.78464e+09	3.67014	0.76289799	3.04271e+09	21.836	2.78464e+09	21.7474	8.65996e+08	2.78464e+09	0.31099	1.91865e+09	0.451358	3.04271e+09	2.65268e+09	0.147033	10	2.30259	3.62477e+08	0.13017	0.188923	1.09268	1.58869e+09	1.91523
	PT INDOFOOD CBP SUKSES MAKMUR TBK 2020	0.678837	11661908000	7.91654e+09	3.77669e+09	7.34408e+09	1.5922	0.90258491	3.3067e+09	21.9192	7.34408e+09	22.7172	3.77669e+09	7.34408e+09	0.51425	3.56739e+09	1.05867	3.3067e+09	3.04271e+09	0.0867627	11	2.3979	4.66991e+08	0.0635873	0.130905	0.450254	5.87537e+09	0.562808
ICBP	PT INDOFOOD CBP SUKSES MAKMUR TBK 2021	0.609713	11661908000	7.11042e+09	4.43919e+09	8.27434e+09	1.39583	0.71579421	3.98092e+09	22.1048	8.27434e+09	22.8364	4.43919e+09	8.27434e+09	0.5365	3.83516e+09	1.1575	3.98092e+09	3.3067e+09	0.203894	12	2.48491	4.47717e+08	0.0541091	0.11674	0.481116	5.89172e+09	0.67568
	PT INDOFOOD SUKSES MAKMUR TBK 2017	0.562814	8780426500	4.94174e+09	3.04828e+09	6.52501e+09	1.22452	0.51420679	5.18059e+09	22.3682	6.52501e+09	22.5989	3.04828e+09	6.52501e+09	0.467169	3.47673e+09	0.876766	5.18059e+09	5.21278e+09	-0.00617529	27	3.29584	2.87694e+08	0.044091	0.0827485	0.793958	4.09306e+09	1.2657
	PT INDOFOOD SUKSES MAKMUR TBK 2018	0.514467	8780426500	4.51724e+09	3.21946e+09	6.66651e+09	1.16053	0.52289903	5.06835e+09	22.3463	6.66651e+09	22.6204	3.21946e+09	6.66651e+09	0.48293	3.44705e+09	0.933974	5.06835e+09	5.18059e+09	-0.021666	28	3.3322	3.06778e+08	0.0460177	0.088997	0.760269	4.36884e+09	1.16011
	PT INDOFOOD SUKSES MAKMUR TBK 2019	0.570103	8780426500	5.00574e+09	3.02108e+09	6.92026e+09	1.1599	0.59700922	5.50989e+09	22.4298	6.92026e+09	22.6577	3.02108e+09	6.92026e+09	0.436556	3.89918e+09	0.7748	5.50989e+09	5.06835e+09	0.0871171	29	3.3673	3.5308e+08	0.0510213	0.0905525	0.796196	4.66118e+09	1.18208
	PT INDOFOOD SUKSES MAKMUR TBK 2020	0.485643	8780426500	4.26415e+09	5.95522e+09	1.15659e+10	0.883581	0.65579857	5.7945e+09	22.4802	1.15659e+10	23.1713	5.95522e+09	1.15659e+10	0.514897	5.61064e+09	1.06142	5.7945e+09	5.50989e+09	0.0516553	30	3.4012	4.57684e+08	0.039572	0.0815743	0.501	8.84213e+09	0.655329
INDF	PT INDOFOOD SUKSES MAKMUR TBK 2021	0.443268	8780426500	3.89209e+09	6.49829e+09	1.25696e+10	0.826625	0.63860796	6.96234e+09	22.6638	1.25696e+10	23.2545	6.49829e+09	1.25696e+10	0.516983	6.07135e+09	1.07032	6.96234e+09	5.7945e+09	0.201542	31	3.43399	5.3558e+08	0.0426091	0.0882144	0.553901	8.77236e+09	0.793668
	PT MAYORA INDAH TBK 2017	0.1491	22358699725	3.33367e+09	5.58127e+08	1.10096e+09	3.5349	0.99636762	1.53651e+09	21.1528	1.10096e+09	20.8195	5.58127e+08	1.10096e+09	0.506944	5.42836e+08	1.02817	1.53651e+09	1.36573e+09	0.125048	40	3.68888	1.18525e+08	0.107655	0.218343	1.39561	3.13083e+08	4.90768
	PT MAYORA INDAH TBK 2018	0.180927	22358699725	4.04529e+09	6.24899e+08	1.21481e+09	3.84437	0.92680771	1.66154e+09	21.231	1.21481e+09	20.9179	6.24899e+08	1.21481e+09	0.514399	5.89914e+08	1.05931	1.66154e+09	1.53651e+09	0.0813727	41	3.71357	1.17688e+08	0.0968777	0.199501	1.36774	3.41402e+08	4.86682
	PT MAYORA INDAH TBK 2019	0.147471	22358699725	3.29727e+09	6.57361e+08	1.36954e+09	2.88757	0.91920610	1.80035e+09	21.3112	1.36954e+09	21.0377	6.57361e+08	1.36954e+09	0.479988	7.12174e+08	0.923034	1.80035e+09	1.66154e+09	0.083544	42	3.73767	1.42994e+08	0.10441	0.200785	1.31457	4.50458e+08	3.99672
	PT MAYORA INDAH TBK 2020	0.19213	22358699725	4.29579e+09	6.03051e+08	1.40216e+09	3.49377	0.72087120	1.73534e+09	21.2745	1.40216e+09	21.0613	6.03051e+08	1.40216e+09	0.430086	7.99111e+08	0.754652	1.73534e+09	1.80035e+09	-0.0361132	43	3.7612	1.46092e+08	0.104191	0.182818	1.23762	4.91937e+08	3.52756
MYOR	PT MAYORA INDAH TBK 2021	0.142967	22358699725	3.19656e+09	5.99735e+08	1.39587e+09	2.71967	0.45120421	1.95561e+09	21.394	1.39587e+09	21.0568	5.99735e+08	1.39587e+09	0.42965	7.96133e+08	0.75331	1.95561e+09	1.73534e+09	0.126931	44	3.78419	8.31592e+07	0.0595752	0.104454	1.401	4.8692e+08	4.01628
	PT NIPPON INDOSARI CORPINDO TBK 2017	0.0941098	6186488888	5.82209e+08	1.28393e+08	3.3655e+08	2.11143	0.26781776	1.83872e+08	19.0298	3.3655e+08	19.6343	1.28393e+08	3.3655e+08	0.381498	2.08157e+08	0.616809	1.83872e+08	1.87699e+08	-0.020387	22	3.09104	1.19251e+07	0.0354334	0.0572891	0.546345	1.65311e+08	1.11228
	PT NIPPON INDOSARI CORPINDO TBK 2018	0.0828672	6186488888	5.12657e+08	1.01989e+08	3.03419e+08	2.02574	0.21003788	1.91047e+08	19.068	3.03419e+08	19.5306	1.01989e+08	3.03419e+08	0.336134	2.0143e+08	0.506328	1.91047e+08	1.83872e+08	0.0390185	23	3.13549	1.07751e+07	0.0355124	0.0534933	0.629646	1.73842e+08	1.09897
	PT NIPPON INDOSARI CORPINDO TBK 2019	0.0935184	6186488888	5.78551e+08	1.14343e+08	3.36816e+08	2.05719	0.38574839	2.40056e+08	19.2964	3.36816e+08	19.635	1.14343e+08	3.36816e+08	0.339483	2.22473e+08	0.513965	2.40056e+08	1.91047e+08	0.256532	24	3.17805	2.16533e+07	0.0642881	0.0973299	0.712722	2.01976e+08	1.18854
	PT NIPPON INDOSARI CORPINDO TBK 2020	0.0964197	6186488888	5.96499e+08	8.68128e+07	3.15644e+08	2.16482	0.25429235	2.27723e+08	19.2436	3.15644e+08	19.5701	8.68128e+07	3.15644e+08	0.275034	2.28832e+08	0.379374	2.27723e+08	2.40056e+08	-0.0513761	25	3.21888	1.52485e+07	0.0483092	0.0666365	0.721454	2.05782e+08	1.10663
ROTI	PT NIPPON INDOSARI CORPINDO TBK 2021	0.0953115	6186488888	5.89643e+08	9.40405e+07	2.93733e+08	2.32757	0.75914954	2.30403e+08	19.2553	2.93733e+08	19.4982	9.40405e+07	2.93733e+08	0.320156	1.99693e+08	0.470926	2.30403e+08	2.27723e+08	0.011769	26	3.2581	1.9717e+07	0.0671254	0.0987364	0.784395	2.03884e+08	1.13007
	PT SEKAR BUMI TBK 2017	0.0527753	1726003217	9.10904e+07	4.42715e+07	1.19798e+08	1.12991	0.17190772	1.35923e+08	18.7276	1.19798e+08	18.6013	4.42715e+07	1.19798e+08	0.36955	7.55268e+07	0.586169	1.35923e+08	1.11723e+08	0.216604	44	3.78419	955210	0.00797349	0.0126473	1.1346	5.80446e+07	2.3417
	PT SEKAR BUMI TBK 2018	0.0479939	1726003217	8.28377e+07	5.04654e+07	1.22323e+08	1.08976	0.15443551	1.34929e+08	18.7203	1.22323e+08	18.6222	5.04654e+07	1.22323e+08	0.412557	7.18581e+07	0.702293	1.34929e+08	1.35923e+08	-0.00731221	45	3.80666	1.96187e+06	0.0160384	0.0273021	1.10305	6.35285e+07	2.12392
	PT SEKAR BUMI TBK 2019	0.0294943	1726003217	5.09072e+07	5.64393e+07	1.30953e+08	0.819731	0.17494533	1.51407e+08	18.8355	1.30953e+08	18.6904	5.64393e+07	1.30953e+08	0.430988	7.45141e+07	0.757431	1.51407e+08	1.34929e+08	0.122119	46	3.82864	301211	0.00230014	0.00404234	1.15619	6.69477e+07	2.26157
	PT SEKAR BUMI TBK 2020	0.0229706	1726003217	3.96473e+07	5.7191e+07	1.25392e+08	0.772282	0.26279900	2.24426e+08	19.2291	1.25392e+08	18.647	5.7191e+07	1.25392e+08	0.456096	6.82014e+07	0.83856	2.24426e+08	1.51407e+08	0.482273	47	3.85015	733150	0.00584684	0.0107498	1.78979	5.77716e+07	3.88472
SKBM	PT SEKAR BUMI TBK 2021	0.036	1730103217	6.22837e+07	9.77943e+07	1.97043e+08	0.812402	0.26555668	3.84789e+08	19.7682	1.97043e+08	19.0989	9.77943e+07	1.97043e+08	0.49631	9.92485e+07	0.985347	3.84789e+08	2.24426e+08	0.714546	48	3.8712	2.07165e+06	0.0105137	0.0208734	1.95282	8.12296e+07	4.73705
	PT SEKAR LAUT TBK 2017	0.0811928	690740500	5.60832e+07	2.4263e+07	4.69652e+07	1.71076	0.55845737	6.74778e+07	18.0273	4.69652e+07	17.6649	2.4263e+07	4.69652e+07	0.516616	2.27022e+07	1.06875	6.74778e+07	6.20609e+07	0.0872829	41	3.71357	2.21737e+06	0.0472131	0.097672	1.43676	2.72479e+07	2.47644
	PT SEKAR LAUT TBK 2018	0.103584	690740500	7.15497e+07	2.81788e+07	5.16051e+07	1.93253	0.57581290	7.21656e+07	18.0945	5.16051e+07	17.7591	2.81788e+07	5.16051e+07	0.546047	2.34263e+07	1.20287	7.21656e+07	6.74778e+07	0.069472	42	3.73767	1.70545e+06	0.033048	0.0728006	1.39842	2.69704e+07	2.67573
	PT SEKAR LAUT TBK 2019	0.115819	690740500	8.00009e+07	2.95276e+07	5.68913e+07	1.92523	0.78399270	9.216e+07	18.339	5.68913e+07	17.8567	2.95276e+07	5.68913e+07	0.519019	2.73636e+07	1.07908	9.216e+07	7.21656e+07	0.277063	43	3.7612	3.23635e+06	0.0568866	0.118272	1.61993	2.96736e+07	3.10579
	PT SEKAR LAUT TBK 2020	0.110954	690740500	7.66401e+07	2.60126e+07	5.48644e+07	1.87103	0.70101595	8.88834e+07	18.3028	5.48644e+07	17.8204	2.60126e+07	5.48644e+07	0.474126	2.88518e+07	0.901596	8.88834e+07	9.216e+07	-0.0355531	44	3.78419	3.01463e+06	0.0549468	0.104487	1.62006	2.79433e+07	3.18085
SKLT	PT SEKAR LAUT TBK 2021	0.169598	690740500	1.17148e+08	2.43386e+07	6.23117e+07	2.27064	0.68765099	9.50905e+07	18.3703	6.23117e+07	17.9477	2.43386e+07	6.23117e+07	0.390595	3.7973e+07	0.640945	9.50905e+07	8.88834e+07	0.0698336	45	3.80666	5.92366e+06	0.0950651	0.155997	1.52605	3.19393e+07	2.97723
	PT SIANTAR TOP TBK 2017	0.321819	1310000000	4.21583e+08	7.06865e+07	1.72899e+08	2.84715	0.96114684	2.08548e+08	19.1557	1.72899e+08	18.9682	7.06865e+07	1.72899e+08	0.408832	1.02212e+08	0.691565	2.08548e+08	1.95676e+08	0.0657807	30	3.4012	1.76228e+07	0.101926	0.172414	1.20619	1.02926e+08	2.02619
	PT SIANTAR TOP TBK 2018	0.25896	1310000000	3.39238e+08	6.80065e+07	1.81699e+08	2.24131	0.74399913	1.95218e+08	19.0896	1.81699e+08	19.0179	6.80065e+07	1.81699e+08	0.37428	1.13693e+08	0.598159	1.95218e+08	2.08548e+08	-0.0639167	31	3.43399	1.59703e+07	0.0878941	0.140469	1.0744	9.53237e+07	2.04795
	PT SIANTAR TOP TBK 2019	0.323718	1310000000	4.2407e+08	5.277e+07	2.07292e+08	2.30033	0.94769260	2.5268e+08	19.3476	2.07292e+08	19.1496	5.277e+07	2.07292e+08	0.254569	1.54522e+08	0.341505	2.5268e+08	1.95218e+08	0.294347	32	3.46574	3.47185e+07	0.167486	0.224684	1.21896	1.23456e+08	2.04673
	PT SIANTAR TOP TBK 2020	0.67352	1310000000	8.82311e+08	5.49944e+07	2.44523e+08	3.8332	0.84753710	2.7269e+08	19.4238	2.44523e+08	19.3148	5.49944e+07	2.44523e+08	0.224905	1.89528e+08	0.290165	2.7269e+08	2.5268e+08	0.0791919	33	3.49651	4.45631e+07	0.182245	0.235126	1.11519	1.37761e+08	1.97944
STTP	PT SIANTAR TOP TBK 2021	0.755	1310000000	989050000	6.18395e+07	3.91924e+08	2.68136	0.47367214	4.24186e+08	19.8657	3.91924e+08	19.7866	6.18395e+07	3.91924e+08	0.157784	3.30085e+08	0.187344	4.24186e+08	2.7269e+08	0.555557	34	3.52636	6.17574e+07	0.157575	0.187095	1.08232	1.93939e+08	2.18721
	PT TUNAS BARU LAMPUNG TBK 2017	0.0904193	5342098939	4.83029e+08	7.45318e+08	1.05951e+09	1.15935	0.97010890	6.62438e+08	20.3114	1.05951e+09	20.7811	7.45318e+08	1.05951e+09	0.703456	3.14191e+08	2.37219	6.62438e+08	4.84815e+08	0.366371	44	3.78419	5.23265e+07	0.0493875	0.166544	0.625231	6.99439e+08	0.947098
	PT TUNAS BARU LAMPUNG TBK 2018	0.0597334	5342098939	3.19102e+08	7.98032e+08	1.12837e+09	0.990043	0.81024333	5.9491e+08	20.2039	1.12837e+09	20.844	7.98032e+08	1.12837e+09	0.707244	3.30337e+08	2.41581	5.9491e+08	6.62438e+08	-0.101939	45	3.80666	7.18325e+07	0.0636605	0.217452	0.52723	6.99992e+08	0.849881
	PT TUNAS BARU LAMPUNG TBK 2019	0.0715776	5342098939	3.82374e+08	8.63253e+08	1.24905e+09	0.997262	0.66172837	6.13854e+08	20.2353	1.24905e+09	20.9456	8.63253e+08	1.24905e+09	0.691129	3.85794e+08	2.2376	6.13854e+08	5.9491e+08	0.0318433	46	3.82864	4.76819e+07	0.0381747	0.123594	0.491458	7.77731e+08	0.789288
	PT TUNAS BARU LAMPUNG TBK 2020	0.0662885	5342098939	3.5412e+08	9.60116e+08	1.37762e+09	0.953992	0.62740826	7.7017e+08	20.4621	1.37762e+09	21.0436	9.60116e+08	1.37762e+09	0.69694	4.17501e+08	2.29967	7.7017e+08	6.13854e+08	0.254648	47	3.85015	4.80701e+07	0.0348937	0.115138	0.55906	8.08515e+08	0.952573
TBLA	PT TUNAS BARU LAMPUNG TBK 2021	0.0795	5276846539	4.19509e+08	1459166300	2108401700	0.891043	0.60647292	1597221600	21.1915	2108401700	21.4692	1459166300	2108401700	0.692072	649235400	2.24751	1597221600	7.7017e+08	1.07386	48	3.8712	5.56955e+07	0.026416	0.0857863	0.757551	1178081600	1.35578
	PT ULTRAJAYA MILK INDUSTRY & TRADING COMPANY TBK 2017	0.0955861	11553528000	1.10436e+09	7.22014e+07	3.82041e+08	3.07966	0.55221614	3.60168e+08	19.7021	3.82041e+08	19.761	7.22014e+07	3.82041e+08	0.188989	3.0984e+08	0.233028	3.60168e+08	3.48764e+08	0.0327001	46	3.82864	4.81862e+07	0.126128	0.15552	0.942747	1.2813e+08	2.81096
	PT ULTRAJAYA MILK INDUSTRY & TRADING COMPANY TBK 2018	0.0932256	11553528000	1.07708e+09	5.39269e+07	3.83666e+08	2.9479	0.36440756	3.77935e+08	19.7502	3.83666e+08	19.7653	5.39269e+07	3.83666e+08	0.140557	3.29739e+08	0.163544	3.77935e+08	3.60168e+08	0.0493301	47	3.85015	5.22728e+07	0.136246	0.158528	0.985063	1.90757e+08	1.98124
	PT ULTRAJAYA MILK INDUSTRY & TRADING COMPANY TBK 2019	0.120855	11553528000	1.3963e+09	6.85766e+07	4.75392e+08	3.0814	0.42918554	4.48991e+08	19.9225	4.75392e+08	19.9796	6.85766e+07	4.75392e+08	0.144253	4.06815e+08	0.168569	4.48991e+08	3.77935e+08	0.188009	48	3.8712	7.42592e+07	0.156206	0.182538	0.944464	2.08027e+08	2.15833
	PT ULTRAJAYA MILK INDUSTRY & TRADING COMPANY TBK 2020	0.113435	11553528000	1.31057e+09	2.81629e+08	6.20639e+08	2.56542	0.82269790	4.23067e+08	19.863	6.20639e+08	20.2463	2.81629e+08	6.20639e+08	0.453773	3.3901e+08	0.83074	4.23067e+08	4.48991e+08	-0.0577373	49	3.89182	7.7965e+07	0.12562	0.229978	0.681664	2.24083e+08	1.88799
ULTJ	PT ULTRAJAYA MILK INDUSTRY & TRADING COMPANY TBK 2021	0.110029	11553528000	1.27122e+09	1.58997e+08	5.19087e+08	2.75525	0.91829046	4.63707e+08	19.9548	5.19087e+08	20.0676	1.58997e+08	5.19087e+08	0.306301	3.6009e+08	0.441548	4.63707e+08	4.23067e+08	0.0960612	50	3.91202	8.91189e+07	0.171684	0.247491	0.893313	1.79552e+08	2.58257
	PT WILMAR CAHAYA INDONESIA TBK 2017	0.095217	595000000	5.66541e+07	3.61376e+07	1.02793e+08	0.902707	0.65576233	3.14271e+08	19.5658	1.02793e+08	18.4482	3.61376e+07	1.02793e+08	0.351558	6.66552e+07	0.542158	3.14271e+08	3.06307e+08	0.0259987	49	3.89182	6.39802e+06	0.0622419	0.0959868	3.05732	2.98315e+07	10.5349
	PT WILMAR CAHAYA INDONESIA TBK 2018	0.094952	595000000	5.64964e+07	1.32801e+07	8.07234e+07	0.86439	0.34864644	2.50627e+08	19.3395	8.07234e+07	18.2065	1.32801e+07	8.07234e+07	0.164513	6.74434e+07	0.196907	2.50627e+08	3.14271e+08	-0.202513	50	3.91202	5.9526e+06	0.0737407	0.0882608	3.10476	2.48456e+07	10.0874
	PT WILMAR CAHAYA INDONESIA TBK 2019	0.120135	595000000	7.14804e+07	1.88321e+07	1.00214e+08	0.901194	0.75403166	2.24512e+08	19.2294	1.00214e+08	18.4228	1.88321e+07	1.00214e+08	0.187918	8.13822e+07	0.231403	2.24512e+08	2.50627e+08	-0.1042	51	3.93183	1.54995e+07	0.154664	0.190454	2.24032	2.34104e+07	9.59027
	PT WILMAR CAHAYA INDONESIA TBK 2020	0.126551	595000000	7.52977e+07	2.16915e+07	1.11072e+08	0.873209	0.57155547	2.5766e+08	19.3672	1.11072e+08	18.5257	2.16915e+07	1.11072e+08	0.195292	8.93807e+07	0.242687	2.5766e+08	2.24512e+08	0.147647	52	3.95124	1.28899e+07	0.11605	0.144214	2.31975	2.12752e+07	12.1108
CEKA	PT WILMAR CAHAYA INDONESIA TBK 2021	0.131754	595000000	7.83937e+07	2.17268e+07	1.18956e+08	0.841658	0.56130474	3.756e+08	19.744	1.18956e+08	18.5943	2.17268e+07	1.18956e+08	0.182646	9.72294e+07	0.223459	3.756e+08	2.5766e+08	0.457735	53	3.97029	1.311e+07	0.110209	0.134836	3.15746	2.37789e+07	15.7955

## Sheet: Ind_panel
Y_TQ	X1_TE	X2_SizeSales	X2_SizeAset	X3_DAR	X3_DER	X4_Growth	X5_Age	X6_ROA	X6_ROE	X7_TATO	X7_FATO	X8_G	X9_ER	X10_INF	X11_IR
1.11788	0.714341	17.9118	17.943	0.496557	0.986322	-0.0900187	3.46574	0.0589667	0.117127	0.969359	1.49176	5.06979	13380.8	3.8088	4.25
1.06898	0.708873	17.8326	17.924	0.453163	0.828698	-0.0761318	3.49651	0.0463823	0.0848193	0.912657	1.5553	5.17429	14236.9	3.19835	6
1.05898	0.837266	17.9102	17.8957	0.309394	0.448004	0.0806152	3.52636	0.102003	0.147701	1.01454	1.77044	5.01816	14147.7	3.03059	5
1.16765	0.798991	17.6813	18.0347	0.269384	0.368708	-0.204601	3.55535	0.141625	0.193844	0.702305	1.62825	-2.06954	14582.2	1.92097	3.75
1.74453	0.999517	18.3536	18.6862	0.256337	0.344695	0.958708	3.58352	0.142817	0.192045	0.717023	1.48257	3.69	14308.1	1.56013	3.5
0.737436	0.513435	19.0375	19.1953	0.593564	1.46041	0.0090253	3.63759	0.0152978	0.037639	0.854096	1.31309	5.06979	13380.8	3.8088	4.25
0.765816	0.437307	19.0239	19.2721	0.638523	1.76643	-0.0135195	3.66356	0.0129405	0.035799	0.780197	1.37814	5.17429	14236.9	3.19835	6
0.726005	0.59474	19.1912	19.1898	0.571527	1.33387	0.182043	3.68888	0.0204109	0.0476365	1.00133	1.61601	5.01816	14147.7	3.03059	5
0.704099	0.484603	19.0795	19.1629	0.553779	1.24104	-0.105643	3.71357	0.0210921	0.0472682	0.919966	1.58346	-2.06954	14582.2	1.92097	3.75
0.805435	0.502546	19.637	19.517	0.536386	1.15697	0.746282	3.73767	0.0194995	0.0420599	1.12748	2.01727	3.69	14308.1	1.56013	3.5
3.63972	0.659723	21.6896	21.5708	0.357222	0.555747	0.0245508	2.07944	0.135391	0.210633	1.1261	2.36743	5.06979	13380.8	3.8088	4.25
3.88531	0.794478	21.6988	21.5875	0.339278	0.513495	0.00932034	2.19722	0.118078	0.17871	1.11774	1.89737	5.17429	14236.9	3.19835	6
3.67014	0.762898	21.836	21.7474	0.31099	0.451358	0.147033	2.30259	0.13017	0.188923	1.09268	1.91523	5.01816	14147.7	3.03059	5
1.5922	0.902585	21.9192	22.7172	0.51425	1.05867	0.0867627	2.3979	0.0635873	0.130905	0.450254	0.562808	-2.06954	14582.2	1.92097	3.75
1.39583	0.715794	22.1048	22.8364	0.5365	1.1575	0.203894	2.48491	0.0541091	0.11674	0.481116	0.67568	3.69	14308.1	1.56013	3.5
1.22452	0.514207	22.3682	22.5989	0.467169	0.876766	-0.00617529	3.29584	0.044091	0.0827485	0.793958	1.2657	5.06979	13380.8	3.8088	4.25
1.16053	0.522899	22.3463	22.6204	0.48293	0.933974	-0.021666	3.3322	0.0460177	0.088997	0.760269	1.16011	5.17429	14236.9	3.19835	6
1.1599	0.597009	22.4298	22.6577	0.436556	0.7748	0.0871171	3.3673	0.0510213	0.0905525	0.796196	1.18208	5.01816	14147.7	3.03059	5
0.883581	0.655799	22.4802	23.1713	0.514897	1.06142	0.0516553	3.4012	0.039572	0.0815743	0.501	0.655329	-2.06954	14582.2	1.92097	3.75
0.826625	0.638608	22.6638	23.2545	0.516983	1.07032	0.201542	3.43399	0.0426091	0.0882144	0.553901	0.793668	3.69	14308.1	1.56013	3.5
3.5349	0.996368	21.1528	20.8195	0.506944	1.02817	0.125048	3.68888	0.107655	0.218343	1.39561	4.90768	5.06979	13380.8	3.8088	4.25
3.84437	0.926808	21.231	20.9179	0.514399	1.05931	0.0813727	3.71357	0.0968777	0.199501	1.36774	4.86682	5.17429	14236.9	3.19835	6
2.88757	0.919206	21.3112	21.0377	0.479988	0.923034	0.083544	3.73767	0.10441	0.200785	1.31457	3.99672	5.01816	14147.7	3.03059	5
3.49377	0.720871	21.2745	21.0613	0.430086	0.754652	-0.0361132	3.7612	0.104191	0.182818	1.23762	3.52756	-2.06954	14582.2	1.92097	3.75
2.71967	0.451204	21.394	21.0568	0.42965	0.75331	0.126931	3.78419	0.0595752	0.104454	1.401	4.01628	3.69	14308.1	1.56013	3.5
2.11143	0.267818	19.0298	19.6343	0.381498	0.616809	-0.020387	3.09104	0.0354334	0.0572891	0.546345	1.11228	5.06979	13380.8	3.8088	4.25
2.02574	0.210038	19.068	19.5306	0.336134	0.506328	0.0390185	3.13549	0.0355124	0.0534933	0.629646	1.09897	5.17429	14236.9	3.19835	6
2.05719	0.385748	19.2964	19.635	0.339483	0.513965	0.256532	3.17805	0.0642881	0.0973299	0.712722	1.18854	5.01816	14147.7	3.03059	5
2.16482	0.254292	19.2436	19.5701	0.275034	0.379374	-0.0513761	3.21888	0.0483092	0.0666365	0.721454	1.10663	-2.06954	14582.2	1.92097	3.75
2.32757	0.75915	19.2553	19.4982	0.320156	0.470926	0.011769	3.2581	0.0671254	0.0987364	0.784395	1.13007	3.69	14308.1	1.56013	3.5
1.12991	0.171908	18.7276	18.6013	0.36955	0.586169	0.216604	3.78419	0.00797349	0.0126473	1.1346	2.3417	5.06979	13380.8	3.8088	4.25
1.08976	0.154436	18.7203	18.6222	0.412557	0.702293	-0.00731221	3.80666	0.0160384	0.0273021	1.10305	2.12392	5.17429	14236.9	3.19835	6
0.819731	0.174945	18.8355	18.6904	0.430988	0.757431	0.122119	3.82864	0.00230014	0.00404234	1.15619	2.26157	5.01816	14147.7	3.03059	5
0.772282	0.262799	19.2291	18.647	0.456096	0.83856	0.482273	3.85015	0.00584684	0.0107498	1.78979	3.88472	-2.06954	14582.2	1.92097	3.75
0.812402	0.265557	19.7682	19.0989	0.49631	0.985347	0.714546	3.8712	0.0105137	0.0208734	1.95282	4.73705	3.69	14308.1	1.56013	3.5
1.71076	0.558457	18.0273	17.6649	0.516616	1.06875	0.0872829	3.71357	0.0472131	0.097672	1.43676	2.47644	5.06979	13380.8	3.8088	4.25
1.93253	0.575813	18.0945	17.7591	0.546047	1.20287	0.069472	3.73767	0.033048	0.0728006	1.39842	2.67573	5.17429	14236.9	3.19835	6
1.92523	0.783993	18.339	17.8567	0.519019	1.07908	0.277063	3.7612	0.0568866	0.118272	1.61993	3.10579	5.01816	14147.7	3.03059	5
1.87103	0.701016	18.3028	17.8204	0.474126	0.901596	-0.0355531	3.78419	0.0549468	0.104487	1.62006	3.18085	-2.06954	14582.2	1.92097	3.75
2.27064	0.687651	18.3703	17.9477	0.390595	0.640945	0.0698336	3.80666	0.0950651	0.155997	1.52605	2.97723	3.69	14308.1	1.56013	3.5
2.84715	0.961147	19.1557	18.9682	0.408832	0.691565	0.0657807	3.4012	0.101926	0.172414	1.20619	2.02619	5.06979	13380.8	3.8088	4.25
2.24131	0.743999	19.0896	19.0179	0.37428	0.598159	-0.0639167	3.43399	0.0878941	0.140469	1.0744	2.04795	5.17429	14236.9	3.19835	6
2.30033	0.947693	19.3476	19.1496	0.254569	0.341505	0.294347	3.46574	0.167486	0.224684	1.21896	2.04673	5.01816	14147.7	3.03059	5
3.8332	0.847537	19.4238	19.3148	0.224905	0.290165	0.0791919	3.49651	0.182245	0.235126	1.11519	1.97944	-2.06954	14582.2	1.92097	3.75
2.68136	0.473672	19.8657	19.7866	0.157784	0.187344	0.555557	3.52636	0.157575	0.187095	1.08232	2.18721	3.69	14308.1	1.56013	3.5
1.15935	0.970109	20.3114	20.7811	0.703456	2.37219	0.366371	3.78419	0.0493875	0.166544	0.625231	0.947098	5.06979	13380.8	3.8088	4.25
0.990043	0.810243	20.2039	20.844	0.707244	2.41581	-0.101939	3.80666	0.0636605	0.217452	0.52723	0.849881	5.17429	14236.9	3.19835	6
0.997262	0.661728	20.2353	20.9456	0.691129	2.2376	0.0318433	3.82864	0.0381747	0.123594	0.491458	0.789288	5.01816	14147.7	3.03059	5
0.953992	0.627408	20.4621	21.0436	0.69694	2.29967	0.254648	3.85015	0.0348937	0.115138	0.55906	0.952573	-2.06954	14582.2	1.92097	3.75
0.891043	0.606473	21.1915	21.4692	0.692072	2.24751	1.07386	3.8712	0.026416	0.0857863	0.757551	1.35578	3.69	14308.1	1.56013	3.5
3.07966	0.552216	19.7021	19.761	0.188989	0.233028	0.0327001	3.82864	0.126128	0.15552	0.942747	2.81096	5.06979	13380.8	3.8088	4.25
2.9479	0.364408	19.7502	19.7653	0.140557	0.163544	0.0493301	3.85015	0.136246	0.158528	0.985063	1.98124	5.17429	14236.9	3.19835	6
3.0814	0.429186	19.9225	19.9796	0.144253	0.168569	0.188009	3.8712	0.156206	0.182538	0.944464	2.15833	5.01816	14147.7	3.03059	5
2.56542	0.822698	19.863	20.2463	0.453773	0.83074	-0.0577373	3.89182	0.12562	0.229978	0.681664	1.88799	-2.06954	14582.2	1.92097	3.75
2.75525	0.91829	19.9548	20.0676	0.306301	0.441548	0.0960612	3.91202	0.171684	0.247491	0.893313	2.58257	3.69	14308.1	1.56013	3.5
0.902707	0.655762	19.5658	18.4482	0.351558	0.542158	0.0259987	3.89182	0.0622419	0.0959868	3.05732	10.5349	5.06979	13380.8	3.8088	4.25
0.86439	0.348646	19.3395	18.2065	0.164513	0.196907	-0.202513	3.91202	0.0737407	0.0882608	3.10476	10.0874	5.17429	14236.9	3.19835	6
0.901194	0.754032	19.2294	18.4228	0.187918	0.231403	-0.1042	3.93183	0.154664	0.190454	2.24032	9.59027	5.01816	14147.7	3.03059	5
0.873209	0.571555	19.3672	18.5257	0.195292	0.242687	0.147647	3.95124	0.11605	0.144214	2.31975	12.1108	-2.06954	14582.2	1.92097	3.75
0.841658	0.561305	19.744	18.5943	0.182646	0.223459	0.457735	3.97029	0.110209	0.134836	3.15746	15.7955	3.69	14308.1	1.56013	3.5

## Sheet: Panel_Pakistan
	Companies	Nilai Perusahaan					Y	X1		X2		X2	Leverage		X3		x3	growth		x4		x5		X6	X7	X8		X9
		Harga pasar saham (close price akhir tahun)	Jumlah saham beredar	MVE	BVTL	BVTA	Tobin's Q	Efisiensi Teknis	sales	Ukuran Perusahaan ln(sales)	total aset	Ukuran Perusahaan ln(Tot Aset)	Total hutang	Total Aset	DAR	Total Ekuitas	DER	sales t	sales t-1	growth	Umur perusahaan	umur perusahaan ln(umur)	Net Profit	ROA	ROE	TATO	Fixed Asset	FATO
	FRIESLANDCAMPINA ENGRO PAKISTAN LIMITED 2017	0.73	766596075	5.59615e+08	1.13167e+08	2.01193e+08	3.34396	0.64253491	3.13797e+08	19.5643	2.01193e+08	19.1198	1.13167e+08	2.01193e+08	0.562477	8.80266e+07	1.2856	3.13797e+08	4.23097e+08	-0.258332	12	2.48491	459558	0.00228416	0.00522067	1.55968	1.23936e+08	2.53193
	FRIESLANDCAMPINA ENGRO PAKISTAN LIMITED 2018	0.57	766596075	4.3696e+08	9.67447e+07	1.64047e+08	3.25336	0.77426924	2.33727e+08	19.2697	1.64047e+08	18.9157	9.67447e+07	1.64047e+08	0.589737	6.73025e+07	1.43746	2.33727e+08	3.13797e+08	-0.255166	13	2.56495	3.43464e+06	0.0209369	0.0510329	1.42475	9.5041e+07	2.45922
	FRIESLANDCAMPINA ENGRO PAKISTAN LIMITED 2019	0.51	766596075	3.90964e+08	9.80297e+07	1.52171e+08	3.21344	0.66059204	2.5091e+08	19.3406	1.52171e+08	18.8405	9.80297e+07	1.52171e+08	0.644206	5.41415e+07	1.81062	2.5091e+08	2.33727e+08	0.0735181	14	2.63906	-6.16576e+06	-0.0405186	-0.113882	1.64887	8.37858e+07	2.99466
	FRIESLANDCAMPINA ENGRO PAKISTAN LIMITED 2020	0.52	766596075	398629959	9.24251e+07	1.45985e+08	3.36375	0.41097013	2.76675e+08	19.4384	1.45985e+08	18.799	9.24251e+07	1.45985e+08	0.633116	5.35594e+07	1.72565	2.76675e+08	2.5091e+08	0.102686	15	2.70805	1.10862e+06	0.00759407	0.0206988	1.89523	8.1548e+07	3.39279
FCEPL	FRIESLANDCAMPINA ENGRO PAKISTAN LIMITED 2021	0.48	766596075	367966116	9.52354e+07	1.5374e+08	3.01288	0.83992946	2.95119e+08	19.5029	1.5374e+08	18.8508	9.52354e+07	1.5374e+08	0.619456	5.8505e+07	1.62782	2.95119e+08	2.76675e+08	0.0666648	16	2.77259	1.02203e+07	0.0664777	0.174691	1.9196	6.72317e+07	4.38958
	ISMAIL INDUSTRIES LIMITED 2017	3.34	63804750	213107865	1.53947e+08	2.15755e+08	1.70126	0.80815276	1.86916e+08	19.0462	2.15755e+08	19.1897	1.53947e+08	2.15755e+08	0.713528	6.18078e+07	2.49074	1.86916e+08	1.62349e+08	0.151322	29	3.3673	1.14212e+07	0.052936	0.184786	0.866333	1.40438e+08	1.33095
	ISMAIL INDUSTRIES LIMITED 2018	3.37	63804750	2.15022e+08	1.35401e+08	1.96239e+08	1.7857	0.34241882	1.96693e+08	19.0972	1.96239e+08	19.0948	1.35401e+08	1.96239e+08	0.689982	6.08377e+07	2.22562	1.96693e+08	1.86916e+08	0.0523107	30	3.4012	1.09267e+07	0.0556803	0.179603	1.00231	1.25455e+08	1.56785
	ISMAIL INDUSTRIES LIMITED 2019	2.39	63804750	1.52493e+08	1.23658e+08	1.68242e+08	1.64139	0.28300774	1.85134e+08	19.0366	1.68242e+08	18.9409	1.23658e+08	1.68242e+08	0.735	4.45842e+07	2.77358	1.85134e+08	1.96693e+08	-0.0587669	31	3.43399	4.46203e+06	0.0265215	0.100081	1.10041	1.00111e+08	1.84929
	ISMAIL INDUSTRIES LIMITED 2020	2.2	66356940	145985268	1.67146e+08	2.23332e+08	1.40208	0.77439695	1.9876e+08	19.1076	2.23332e+08	19.2242	1.67146e+08	2.23332e+08	0.748416	5.61868e+07	2.97482	1.9876e+08	1.85134e+08	0.0736005	32	3.46574	3.38505e+06	0.015157	0.0602464	0.889975	1.45305e+08	1.36789
ISIL	ISMAIL INDUSTRIES LIMITED 2021	2.61	66356940	1.73192e+08	1.92754e+08	2.59285e+08	1.41137	0.65284906	2.3854e+08	19.29	2.59285e+08	19.3734	1.92754e+08	2.59285e+08	0.743407	6.65307e+07	2.89722	2.3854e+08	1.9876e+08	0.200139	33	3.49651	9.5067e+06	0.0366651	0.142892	0.919992	1.63046e+08	1.46302
	MURREE BREWERY COMPANY LIMITED 2017	6.13	27663642	1.69578e+08	4.10607e+07	9.87432e+07	2.1332	0.48295338	6.807e+07	18.036	9.87432e+07	18.408	4.10607e+07	9.87432e+07	0.415833	5.76825e+07	0.711841	6.807e+07	6.35471e+07	0.0711748	156	5.04986	1.06661e+07	0.108018	0.18491	0.689365	5.31513e+07	1.28068
	MURREE BREWERY COMPANY LIMITED 2018	4.97	27663642	1.37488e+08	1.18389e+07	8.97317e+07	1.66415	0.62220391	7.29129e+07	18.1048	8.97317e+07	18.3123	1.18389e+07	8.97317e+07	0.131936	7.78928e+07	0.151989	7.29129e+07	6.807e+07	0.071145	157	5.05625	8.77911e+06	0.0978374	0.112708	0.812566	4.91216e+07	1.48433
	MURREE BREWERY COMPANY LIMITED 2019	4.68	27663631	1.29466e+08	1.05861e+07	7.20745e+07	1.94316	0.78115920	6.2073e+07	17.9438	7.20745e+07	18.0932	1.05861e+07	7.20745e+07	0.146877	6.14884e+07	0.172164	6.2073e+07	7.29129e+07	-0.148669	158	5.0626	7.50018e+06	0.104062	0.121977	0.861234	3.90293e+07	1.59042
	MURREE BREWERY COMPANY LIMITED 2020	3.45	27663631	9.54395e+07	1.22178e+07	7.15976e+07	1.50364	0.75244006	5.35001e+07	17.7952	7.15976e+07	18.0866	1.22178e+07	7.15976e+07	0.170646	5.93798e+07	0.205757	5.35001e+07	6.2073e+07	-0.138109	159	5.0689	4.0539e+06	0.0566205	0.0682706	0.747233	3.86962e+07	1.38257
MUREB	MURREE BREWERY COMPANY LIMITED 2021	3.7	27663631	1.02355e+08	1.61237e+07	8.92672e+07	1.32724	0.13108043	7.42944e+07	18.1235	8.92672e+07	18.3071	1.61237e+07	8.92672e+07	0.180623	7.31435e+07	0.220439	7.42944e+07	5.35001e+07	0.388678	160	5.07517	8.2097e+06	0.0919678	0.112241	0.83227	4.71585e+07	1.57542
	NATIONAL FOODS LIMITED 2017	1.15	233115522	2.68083e+08	5.74297e+07	8.97639e+07	3.62632	0.54591308	1.60326e+08	18.8927	8.97639e+07	18.3127	5.74297e+07	8.97639e+07	0.639786	3.23342e+07	1.77613	1.60326e+08	1.29526e+08	0.237794	47	3.85015	8.30286e+06	0.0924967	0.256783	1.78609	3.64427e+07	4.3994
	NATIONAL FOODS LIMITED 2018	1.17	233115522	2.72745e+08	5.70004e+07	8.99461e+07	3.66604	0.53227374	1.77649e+08	18.9953	8.99461e+07	18.3147	5.70004e+07	8.99461e+07	0.633718	3.29457e+07	1.73013	1.77649e+08	1.60326e+08	0.108049	48	3.8712	9.08604e+06	0.101016	0.275789	1.97506	4.30523e+07	4.12635
	NATIONAL FOODS LIMITED 2019	0.6	233115522	1.39869e+08	5.06179e+07	8.14663e+07	2.33823	0.44498781	1.48747e+08	18.8178	8.14663e+07	18.2157	5.06179e+07	8.14663e+07	0.621336	3.08483e+07	1.64086	1.48747e+08	1.77649e+08	-0.162695	49	3.89182	7.94341e+06	0.0975056	0.257499	1.82587	3.61133e+07	4.11889
	NATIONAL FOODS LIMITED 2020	0.95	233115425	2.2146e+08	5.4186e+07	9.02427e+07	3.05449	0.46453040	1.70743e+08	18.9557	9.02427e+07	18.318	5.4186e+07	9.02427e+07	0.600447	3.60567e+07	1.5028	1.70743e+08	1.48747e+08	0.147877	50	3.91202	8.7569e+06	0.0970372	0.242865	1.89204	4.07804e+07	4.18688
NATF	NATIONAL FOODS LIMITED 2021	1.16	233115425	270413893	8.23623e+07	1.28599e+08	2.74324	0.72970859	2.19874e+08	19.2086	1.28599e+08	18.6722	8.23623e+07	1.28599e+08	0.640461	4.62362e+07	1.78134	2.19874e+08	1.70743e+08	0.287749	51	3.93183	1.11791e+07	0.0869302	0.241782	1.70977	4.7828e+07	4.59718
	NESTLE PAKISTAN LIMITED 2017	104.14	45349551	4.7227e+09	4.86371e+08	5.28336e+08	9.85939	0.81540992	1.10669e+09	20.8246	5.28336e+08	20.0852	4.86371e+08	5.28336e+08	0.920571	4.19653e+07	11.5898	1.10669e+09	1.07232e+09	0.0320549	38	3.63759	1.59208e+08	0.301338	3.7938	2.09467	3.00827e+08	3.67882
	NESTLE PAKISTAN LIMITED 2018	64.85	45349551	2.94092e+09	4.54923e+08	4.83889e+08	7.01781	0.52022926	8.69653e+08	20.5836	4.83889e+08	19.9974	4.54923e+08	4.83889e+08	0.94014	2.89658e+07	15.7055	8.69653e+08	1.10669e+09	-0.214185	39	3.66356	1.58186e+08	0.326905	5.46112	1.79722	2.47589e+08	3.51248
	NESTLE PAKISTAN LIMITED 2019	51.98	45349551	2.35727e+09	4.0046e+08	4.21484e+08	6.5429	0.46625430	7.48794e+08	20.434	4.21484e+08	19.8593	4.0046e+08	4.21484e+08	0.950118	2.10245e+07	19.0473	7.48794e+08	8.69653e+08	-0.138974	40	3.68888	1.64426e+08	0.390112	7.8207	1.77657	2.19681e+08	3.40855
	NESTLE PAKISTAN LIMITED 2020	41.76	45349551	1.8938e+09	3.55381e+08	3.81639e+08	5.89348	0.40459047	7.44282e+08	20.4279	3.81639e+08	19.76	3.55381e+08	3.81639e+08	0.931199	2.62573e+07	13.5346	7.44282e+08	7.48794e+08	-0.00602568	41	3.71357	1.37731e+08	0.360893	5.24543	1.95023	2.06504e+08	3.6042
NESTLE	NESTLE PAKISTAN LIMITED 2021	32.44	45349551	1.47114e+09	3.3991e+08	3.7052e+08	4.88786	0.55329823	7.55133e+08	20.4424	3.7052e+08	19.7304	3.3991e+08	3.7052e+08	0.917386	3.06101e+07	11.1045	7.55133e+08	7.44282e+08	0.0145797	42	3.73767	1.36449e+08	0.368263	4.45764	2.03804	1.78228e+08	4.23689
	RAFHAN MAIZE PRODUCTS COMPANY LIMITED 2017	61.58	9236400	568777512	4.02203e+07	1.5162e+08	4.01661	0.70468710	2.35601e+08	19.2777	1.5162e+08	18.8369	4.02203e+07	1.5162e+08	0.26527	1.114e+08	0.361045	2.35601e+08	2.391e+08	-0.0146342	64	4.15888	3.43802e+07	0.226753	0.30862	1.55389	6.5342e+07	3.60566
	RAFHAN MAIZE PRODUCTS COMPANY LIMITED 2018	48.63	9236400	449166132	2.70717e+07	1.21776e+08	3.91075	0.63330774	2.1301e+08	19.1769	1.21776e+08	18.6177	2.70717e+07	1.21776e+08	0.222306	9.47048e+07	0.285853	2.1301e+08	2.35601e+08	-0.0958867	65	4.17439	3.97731e+07	0.326608	0.41997	1.74919	5.02253e+07	4.2411
	RAFHAN MAIZE PRODUCTS COMPANY LIMITED 2019	46.82	9236400	432448248	2.56633e+07	1.19966e+08	3.81869	0.85314480	2.27686e+08	19.2435	1.19966e+08	18.6027	2.56633e+07	1.19966e+08	0.213922	9.43022e+07	0.272138	2.27686e+08	2.1301e+08	0.0688943	66	4.18965	3.51502e+07	0.293003	0.37274	1.89792	4.35102e+07	5.23292
	RAFHAN MAIZE PRODUCTS COMPANY LIMITED 2020	61.4	9236400	567114960	4.20712e+07	1.43148e+08	4.25565	0.60305457	2.24782e+08	19.2306	1.43148e+08	18.7794	4.20712e+07	1.43148e+08	0.2939	1.01077e+08	0.416231	2.24782e+08	2.27686e+08	-0.0127529	67	4.20469	3.81864e+07	0.266762	0.377797	1.57028	4.17938e+07	5.37836
RMPL	RAFHAN MAIZE PRODUCTS COMPANY LIMITED 2021	46.88	9236400	433002432	6.62269e+07	216871182	2.30196	0.54104821	2.12537e+08	19.1746	216871182	19.1948	6.62269e+07	216871182	0.305375	142918983	0.463388	2.12537e+08	2.24782e+08	-0.0544751	68	4.21951	3.54484e+07	0.163454	0.248032	0.980014	5.97888e+07	3.5548
	UNILEVER PAKISTAN FOODS LIMITED 2017	66.24	6157600	4.07879e+08	3.53109e+07	3.69541e+07	11.993	0.56952119	9.73014e+07	18.3933	3.69541e+07	17.4252	3.53109e+07	3.69541e+07	0.955532	1.64326e+06	21.4883	9.73014e+07	9.03212e+07	0.0772819	20	2.99573	1.24968e+07	0.33817	7.60487	2.63303	1.89058e+07	5.14665
	UNILEVER PAKISTAN FOODS LIMITED 2018	51.34	6369932	3.27032e+08	2.93844e+07	4.30203e+07	8.28484	0.39101633	8.57284e+07	18.2667	4.30203e+07	17.5772	2.93844e+07	4.30203e+07	0.683035	1.3636e+07	2.15492	8.57284e+07	9.73014e+07	-0.11894	21	3.04452	1.2276e+07	0.285354	0.900268	1.99274	2.0998e+07	4.08269
	UNILEVER PAKISTAN FOODS LIMITED 2019	48.43	6369932	3.08496e+08	3.08954e+07	4.57741e+07	7.41448	0.70322059	8.58255e+07	18.2678	4.57741e+07	17.6392	3.08954e+07	4.57741e+07	0.674954	1.48787e+07	2.07649	8.58255e+07	8.57284e+07	0.00113277	22	3.09104	1.58391e+07	0.346028	1.06455	1.87498	2.42974e+07	3.5323
	UNILEVER PAKISTAN FOODS LIMITED 2020	87.72	6369932	5.5877e+08	2.94481e+07	4.66652e+07	12.6051	0.65115995	9.75786e+07	18.3962	4.66652e+07	17.6585	2.94481e+07	4.66652e+07	0.631052	1.7217e+07	1.71041	9.75786e+07	8.58255e+07	0.136942	23	3.13549	2.40452e+07	0.515271	1.39659	2.09104	2.40156e+07	4.06314
UPFL	UNILEVER PAKISTAN FOODS LIMITED 2021	107.64	6369932	6.85659e+08	4.20309e+07	5.88538e+07	12.3644	0.71329957	1.12288e+08	18.5366	5.88538e+07	17.8906	4.20309e+07	5.88538e+07	0.714157	1.68229e+07	2.49843	1.12288e+08	9.75786e+07	0.150742	24	3.17805	2.92857e+07	0.4976	1.74082	1.90791	2.37156e+07	4.73476

## Sheet: Pak_Panel
Y_TQ	X1_TE	X2_SizeSales	X2_SizeAset	X3_DAR	X3_DER	X4_Growth	X5_Age	X6_ROA	X6_ROE	X7_TATO	X7_FATO	X8_G	X9_ER	X10_INF	X11_IR
3.34396	0.642535	19.5643	19.1198	0.562477	1.2856	-0.258332	2.48491	0.00228416	0.00522067	1.55968	2.53193	5.55428	105.455	4.08537	6.25
3.25336	0.774269	19.2697	18.9157	0.589737	1.43746	-0.255166	2.56495	0.0209369	0.0510329	1.42475	2.45922	5.83642	121.824	5.07806	10.5
3.21344	0.660592	19.3406	18.8405	0.644206	1.81062	0.0735181	2.63906	-0.0405186	-0.113882	1.64887	2.99466	1.14475	150.036	10.5784	13.75
3.36375	0.41097	19.4384	18.799	0.633116	1.72565	0.102686	2.70805	0.00759407	0.0206988	1.89523	3.39279	-0.93539	161.838	9.73999	8
3.01288	0.839929	19.5029	18.8508	0.619456	1.62782	0.0666648	2.77259	0.0664777	0.174691	1.9196	4.38958	5.37	162.906	9.49621	10.75
1.70126	0.808153	19.0462	19.1897	0.713528	2.49074	0.151322	3.3673	0.052936	0.184786	0.866333	1.33095	5.55428	105.455	4.08537	6.25
1.7857	0.342419	19.0972	19.0948	0.689982	2.22562	0.0523107	3.4012	0.0556803	0.179603	1.00231	1.56785	5.83642	121.824	5.07806	10.5
1.64139	0.283008	19.0366	18.9409	0.735	2.77358	-0.0587669	3.43399	0.0265215	0.100081	1.10041	1.84929	1.14475	150.036	10.5784	13.75
1.40208	0.774397	19.1076	19.2242	0.748416	2.97482	0.0736005	3.46574	0.015157	0.0602464	0.889975	1.36789	-0.93539	161.838	9.73999	8
1.41137	0.652849	19.29	19.3734	0.743407	2.89722	0.200139	3.49651	0.0366651	0.142892	0.919992	1.46302	5.37	162.906	9.49621	10.75
2.1332	0.482953	18.036	18.408	0.415833	0.711841	0.0711748	5.04986	0.108018	0.18491	0.689365	1.28068	5.55428	105.455	4.08537	6.25
1.66415	0.622204	18.1048	18.3123	0.131936	0.151989	0.071145	5.05625	0.0978374	0.112708	0.812566	1.48433	5.83642	121.824	5.07806	10.5
1.94316	0.781159	17.9438	18.0932	0.146877	0.172164	-0.148669	5.0626	0.104062	0.121977	0.861234	1.59042	1.14475	150.036	10.5784	13.75
1.50364	0.75244	17.7952	18.0866	0.170646	0.205757	-0.138109	5.0689	0.0566205	0.0682706	0.747233	1.38257	-0.93539	161.838	9.73999	8
1.32724	0.13108	18.1235	18.3071	0.180623	0.220439	0.388678	5.07517	0.0919678	0.112241	0.83227	1.57542	5.37	162.906	9.49621	10.75
3.62632	0.545913	18.8927	18.3127	0.639786	1.77613	0.237794	3.85015	0.0924967	0.256783	1.78609	4.3994	5.55428	105.455	4.08537	6.25
3.66604	0.532274	18.9953	18.3147	0.633718	1.73013	0.108049	3.8712	0.101016	0.275789	1.97506	4.12635	5.83642	121.824	5.07806	10.5
2.33823	0.444988	18.8178	18.2157	0.621336	1.64086	-0.162695	3.89182	0.0975056	0.257499	1.82587	4.11889	1.14475	150.036	10.5784	13.75
3.05449	0.46453	18.9557	18.318	0.600447	1.5028	0.147877	3.91202	0.0970372	0.242865	1.89204	4.18688	-0.93539	161.838	9.73999	8
2.74324	0.729709	19.2086	18.6722	0.640461	1.78134	0.287749	3.93183	0.0869302	0.241782	1.70977	4.59718	5.37	162.906	9.49621	10.75
9.85939	0.81541	20.8246	20.0852	0.920571	11.5898	0.0320549	3.63759	0.301338	3.7938	2.09467	3.67882	5.55428	105.455	4.08537	6.25
7.01781	0.520229	20.5836	19.9974	0.94014	15.7055	-0.214185	3.66356	0.326905	5.46112	1.79722	3.51248	5.83642	121.824	5.07806	10.5
6.5429	0.466254	20.434	19.8593	0.950118	19.0473	-0.138974	3.68888	0.390112	7.8207	1.77657	3.40855	1.14475	150.036	10.5784	13.75
5.89348	0.40459	20.4279	19.76	0.931199	13.5346	-0.00602568	3.71357	0.360893	5.24543	1.95023	3.6042	-0.93539	161.838	9.73999	8
4.88786	0.553298	20.4424	19.7304	0.917386	11.1045	0.0145797	3.73767	0.368263	4.45764	2.03804	4.23689	5.37	162.906	9.49621	10.75
4.01661	0.704687	19.2777	18.8369	0.26527	0.361045	-0.0146342	4.15888	0.226753	0.30862	1.55389	3.60566	5.55428	105.455	4.08537	6.25
3.91075	0.633308	19.1769	18.6177	0.222306	0.285853	-0.0958867	4.17439	0.326608	0.41997	1.74919	4.2411	5.83642	121.824	5.07806	10.5
3.81869	0.853145	19.2435	18.6027	0.213922	0.272138	0.0688943	4.18965	0.293003	0.37274	1.89792	5.23292	1.14475	150.036	10.5784	13.75
4.25565	0.603055	19.2306	18.7794	0.2939	0.416231	-0.0127529	4.20469	0.266762	0.377797	1.57028	5.37836	-0.93539	161.838	9.73999	8
2.30196	0.541048	19.1746	19.1948	0.305375	0.463388	-0.0544751	4.21951	0.163454	0.248032	0.980014	3.5548	5.37	162.906	9.49621	10.75
11.993	0.569521	18.3933	17.4252	0.955532	21.4883	0.0772819	2.99573	0.33817	7.60487	2.63303	5.14665	5.55428	105.455	4.08537	6.25
8.28484	0.391016	18.2667	17.5772	0.683035	2.15492	-0.11894	3.04452	0.285354	0.900268	1.99274	4.08269	5.83642	121.824	5.07806	10.5
7.41448	0.703221	18.2678	17.6392	0.674954	2.07649	0.00113277	3.09104	0.346028	1.06455	1.87498	3.5323	1.14475	150.036	10.5784	13.75
12.6051	0.65116	18.3962	17.6585	0.631052	1.71041	0.136942	3.13549	0.515271	1.39659	2.09104	4.06314	-0.93539	161.838	9.73999	8
12.3644	0.7133	18.5366	17.8906	0.714157	2.49843	0.150742	3.17805	0.4976	1.74082	1.90791	4.73476	5.37	162.906	9.49621	10.75

## Sheet: Panel_South Africa
	Companies	Nilai Perusahaan					Y	X1		X2		X2	Leverage		X3		x3	growth		x4		x5		X6	X7	X8		X9
		Harga pasar saham (close price akhir tahun)	Jumlah saham beredar	MVE	BVTL	BVTA	Tobin's Q	Efisiensi Teknis	sales	Ukuran Perusahaan ln(sales)	total aset	Ukuran Perusahaan ln(Tot Aset)	Total hutang	Total Aset	DAR	Total Ekuitas	DER	sales t	sales t-1	growth %	Umur perusahaan	umur perusahaan ln(umur)	Net Profit	ROA	ROE	TATO	Fixed Asset	FATO
	AH-VEST LIMITED 2017	0.0283255	101973333	2.88844e+06	5.26532e+06	6.7629e+06	1.20566	0.35088449	1.26695e+07	16.3547	6.7629e+06	15.727	5.26532e+06	6.7629e+06	0.77856	1.49758e+06	3.5159	1.26695e+07	9.63137e+06	0.315443	28	3.3322	78643	0.0116286	0.0525135	1.87339	3.7509e+06	3.37772
	AH-VEST LIMITED 2018	0.0326771	101973333	3.3322e+06	5.07185e+06	6.57101e+06	1.27896	0.33819610	1.1312e+07	16.2414	6.57101e+06	15.6982	5.07185e+06	6.57101e+06	0.771853	1.49915e+06	3.38314	1.1312e+07	1.26695e+07	-0.107147	29	3.3673	100823	0.0153437	0.0672535	1.72151	3.86679e+06	2.92543
	AH-VEST LIMITED 2019	0.0714	102035730	7.28535e+06	6.87085e+06	8.75719e+06	1.61652	0.68127780	1.24984e+07	16.3411	8.75719e+06	15.9854	6.87085e+06	8.75719e+06	0.784595	1.88634e+06	3.64242	1.24984e+07	1.1312e+07	0.104877	30	3.4012	418198	0.0477549	0.221698	1.42722	5.15952e+06	2.42239
	AH-VEST LIMITED 2020	0.341	102035730	3.47942e+07	5.20422e+06	7.21471e+06	5.54401	0.88536865	1.13346e+07	16.2434	7.21471e+06	15.7916	5.20422e+06	7.21471e+06	0.721334	2.01049e+06	2.58853	1.13346e+07	1.24984e+07	-0.0931134	31	3.43399	468574	0.0649471	0.233065	1.57104	4.2009e+06	2.69814
AHLJ	AH-VEST LIMITED 2021	0.29469	102035730	3.00689e+07	6.72365e+06	9.81942e+06	3.74692	0.76914601	1.26082e+07	16.3499	9.81942e+06	16.0999	6.72365e+06	9.81942e+06	0.68473	3.09577e+06	2.17188	1.26082e+07	1.13346e+07	0.112366	32	3.46574	714016	0.0727147	0.230642	1.28401	4.97048e+06	2.53663
	AVI LIMITED 2017	7.27276	350799039	2.55128e+09	3.37953e+08	7.09377e+08	4.07291	0.81502500	1.00935e+09	20.7326	7.09377e+08	20.3799	3.37953e+08	7.09377e+08	0.476409	3.71423e+08	0.909887	1.00935e+09	8.24959e+08	0.223516	84	4.43082	1.2169e+08	0.171544	0.32763	1.42287	3.73268e+08	2.70409
	AVI LIMITED 2018	7.80983	351673245	2.74651e+09	3.28093e+08	7.01803e+08	4.381	0.73772977	9.75775e+08	20.6987	7.01803e+08	20.3692	3.28093e+08	7.01803e+08	0.4675	3.7371e+08	0.877934	9.75775e+08	1.00935e+09	-0.0332648	85	4.44265	1.18906e+08	0.169429	0.318176	1.39038	3.42318e+08	2.85049
	AVI LIMITED 2019	0.635246	329571762	2.09359e+08	3.70916e+08	6.91255e+08	0.839452	0.68343399	9.2806e+08	20.6486	6.91255e+08	20.354	3.70916e+08	6.91255e+08	0.536584	3.20339e+08	1.15789	9.2806e+08	9.75775e+08	-0.0488995	86	4.45435	1.1323e+08	0.163803	0.353469	1.34257	3.52025e+08	2.63635
	AVI LIMITED 2020	0.49936	329571762	1.64575e+08	2.74021e+08	5.63507e+08	0.778333	0.67950072	7.62e+08	20.4515	5.63507e+08	20.1497	2.74021e+08	5.63507e+08	0.486278	2.89486e+08	0.946577	7.62e+08	9.2806e+08	-0.178932	87	4.46591	1.1233e+08	0.199341	0.388032	1.35225	2.62374e+08	2.90425
AVIJ	AVI LIMITED 2021	0.463353	329571762	1.52708e+08	3.10963e+08	6.18952e+08	0.749123	0.77431350	9.2841e+08	20.649	6.18952e+08	20.2435	3.10963e+08	6.18952e+08	0.502402	3.07989e+08	1.00965	9.2841e+08	7.62e+08	0.218386	88	4.47734	1.15145e+08	0.186033	0.373861	1.49997	3.06639e+08	3.0277
	CROOKES BROTHERS LIMITED 2017	5.13985	15264317	7.84563e+07	4.51864e+07	1.32156e+08	0.935584	0.0436251	4.28681e+07	17.5736	1.32156e+08	18.6995	4.51864e+07	1.32156e+08	0.341918	8.69693e+07	0.519567	4.28681e+07	5.00206e+07	-0.142991	104	4.64439	1.76601e+06	0.0133631	0.0203062	0.324376	8.871e+07	0.483239
	CROOKES BROTHERS LIMITED 2018	0.33936	15264317	5.1801e+06	4.2957e+07	1.16101e+08	0.414616	0.59698233	4.39564e+07	17.5987	1.16101e+08	18.57	4.2957e+07	1.16101e+08	0.369998	7.31436e+07	0.587297	4.39564e+07	4.28681e+07	0.0253868	105	4.65396	-639279	-0.00550626	-0.00874006	0.378606	7.42781e+07	0.591781
	CROOKES BROTHERS LIMITED 2019	0.306101	15264317	4.67242e+06	4.05051e+07	1.00085e+08	0.451392	0.34072067	3.79586e+07	17.452	1.00085e+08	18.4215	4.05051e+07	1.00085e+08	0.404708	5.95798e+07	0.679847	3.79586e+07	4.39564e+07	-0.136449	106	4.66344	488124	0.0048771	0.00819278	0.379264	6.10967e+07	0.621287
	CROOKES BROTHERS LIMITED 2020	0.305235	15264317	4.6592e+06	4.48218e+07	1.18461e+08	0.417698	0.66555332	4.16895e+07	17.5458	1.18461e+08	18.5901	4.48218e+07	1.18461e+08	0.378367	7.36394e+07	0.608666	4.16895e+07	3.79586e+07	0.0982893	107	4.67283	1.57021e+06	0.0132551	0.021323	0.351926	7.54098e+07	0.552839
CKSJ	CROOKES BROTHERS LIMITED 2021	0.272732	15264317	4.16306e+06	4.15853e+07	109907457	0.416245	0.73910470	3.98511e+07	17.5007	109907457	18.5151	4.15853e+07	109907457	0.378367	6.83221e+07	0.608666	3.98511e+07	4.16895e+07	-0.0440988	108	4.68213	2.684e+06	0.0244205	0.0392845	0.362587	6.99647e+07	0.569588
	OCEANA GROUP LIMITED 2017	5.97744	135526154	8.10099e+08	4.65705e+08	7.43992e+08	1.71481	0.44647394	5.04325e+08	20.0387	7.43992e+08	20.4275	4.65705e+08	7.43992e+08	0.625954	2.78287e+08	1.67347	5.04325e+08	5.93622e+08	-0.150428	99	4.59512	6.04798e+07	0.081291	0.217329	0.677863	4.81039e+08	1.04841
	OCEANA GROUP LIMITED 2018	6.11615	135526154	8.28899e+08	4.21434e+08	7.54348e+08	1.6575	0.48649788	5.37406e+08	20.1023	7.54348e+08	20.4414	4.21434e+08	7.54348e+08	0.558673	3.32914e+08	1.26589	5.37406e+08	5.04325e+08	0.0655961	100	4.60517	3.46919e+07	0.0459893	0.104207	0.712412	4.71323e+08	1.14021
	OCEANA GROUP LIMITED 2019	0.439467	121386000	5.33451e+07	3.73364e+08	7.10122e+08	0.600896	0.61166074	5.01622e+08	20.0334	7.10122e+08	20.3809	3.73364e+08	7.10122e+08	0.525775	3.36758e+08	1.1087	5.01622e+08	5.37406e+08	-0.0665876	101	4.61512	4.06087e+07	0.0571856	0.120587	0.706388	4.63038e+08	1.08333
	ocEANA GROUP LIMITED 2020	0.438185	121386000	5.31895e+07	3.97321e+08	7.50319e+08	0.600425	0.66770754	4.91383e+08	20.0127	7.50319e+08	20.436	3.97321e+08	7.50319e+08	0.529536	3.52998e+08	1.12556	4.91383e+08	5.01622e+08	-0.0204119	102	4.62497	4.51569e+07	0.0601836	0.127924	0.654898	5.00058e+08	0.982652
OCEJ	OCEANA GROUP LIMITED 2021	0.348236	121386000	4.2271e+07	3.84684e+08	7.47596e+08	0.571104	0.74430595	5.009e+08	20.0319	7.47596e+08	20.4324	3.84684e+08	7.47596e+08	0.514561	3.62912e+08	1.05999	5.009e+08	4.91383e+08	0.0193695	103	4.63473	4.45984e+07	0.0596558	0.12289	0.670015	5.19649e+08	0.963922
	PREMIER FISHING AND BRANDS LIMITED 2017	0.317362	260000000	8.25141e+07	1.45196e+07	7.34875e+07	1.32041	0.38174938	3.14099e+07	17.2626	7.34875e+07	18.1126	1.45196e+07	7.34875e+07	0.197579	5.89679e+07	0.246228	3.14099e+07	2.76364e+07	0.136541	19	2.94444	5.56192e+06	0.0756852	0.094321	0.427418	1.76007e+07	1.78458
	PREMIER FISHING AND BRANDS LIMITED 2018	0.264989	260000000	6.88971e+07	1.67588e+07	7.53578e+07	1.13666	0.76950195	3.33526e+07	17.3226	7.53578e+07	18.1378	1.67588e+07	7.53578e+07	0.22239	5.8599e+07	0.285991	3.33526e+07	3.14099e+07	0.0618505	20	2.99573	5.2078e+06	0.0691076	0.0888718	0.44259	3.46269e+07	0.963198
	PREMIER FISHING AND BRANDS LIMITED 2019	0.07497	260000000	1.94922e+07	1.36561e+07	6.61075e+07	0.50143	0.89451582	3.77251e+07	17.4458	6.61075e+07	18.0068	1.36561e+07	6.61075e+07	0.206574	5.24514e+07	0.260357	3.77251e+07	3.33526e+07	0.131099	21	3.04452	2.21113e+06	0.0334475	0.0421557	0.570663	3.94305e+07	0.95675
	PREMIER FISHING AND BRANDS LIMITED 2020	0.56606	260000000	147175600	1.52154e+07	6.1314e+07	2.64852	0.33892374	2.68556e+07	17.106	6.1314e+07	17.9315	1.52154e+07	6.1314e+07	0.248155	4.60986e+07	0.330061	2.68556e+07	3.77251e+07	-0.288123	22	3.09104	239472	0.00390567	0.00519477	0.438002	4.1322e+07	0.649911
PFBJ	PREMIER FISHING AND BRANDS LIMITED 2021	0.47652	260000000	123895200	1.64125e+07	6.87106e+07	2.04201	0.42241865	3.95454e+07	17.493	6.87106e+07	18.0454	1.64125e+07	6.87106e+07	0.238865	5.22981e+07	0.313827	3.95454e+07	2.68556e+07	0.472519	23	3.13549	-677226	-0.0098562	-0.0129493	0.575536	4.73715e+07	0.834793
	RFG HOLDINGS LIMITED 2017	1.4075	253762018	3.5717e+08	1.38841e+08	3.04471e+08	1.62909	0.47833072	3.40268e+08	19.6452	3.04471e+08	19.5341	1.38841e+08	3.04471e+08	0.456006	1.65631e+08	0.838255	3.40268e+08	2.98533e+08	0.139803	5	1.60944	1.09654e+07	0.0360144	0.0662037	1.11757	1.58913e+08	2.14122
	RFG HOLDINGS LIMITED 2018	1.23381	253762018	3.13093e+08	1.59739e+08	3.23155e+08	1.46318	0.31746304	3.51805e+08	19.6786	3.23155e+08	19.5936	1.59739e+08	3.23155e+08	0.494313	1.63415e+08	0.977507	3.51805e+08	3.40268e+08	0.0339032	6	1.79176	1.73724e+07	0.0537588	0.106308	1.08866	1.72352e+08	2.0412
	RFG HOLDINGS LIMITED 2019	0.667488	261637018	1.7464e+08	1.47022e+08	3.09925e+08	1.03787	0.40702651	3.5595e+08	19.6903	3.09925e+08	19.5518	1.47022e+08	3.09925e+08	0.47438	1.62903e+08	0.902514	3.5595e+08	3.51805e+08	0.0117838	7	1.94591	1.4219e+07	0.0458788	0.0872851	1.1485	1.65684e+08	2.14837
	RFG HOLDINGS LIMITED 2020	0.516558	261637018	1.35151e+08	1.35763e+08	2.90761e+08	0.931737	0.41037236	3.48157e+08	19.6682	2.90761e+08	19.488	1.35763e+08	2.90761e+08	0.466921	1.54999e+08	0.875895	3.48157e+08	3.5595e+08	-0.0218933	8	2.07944	1.2843e+07	0.0441703	0.0828588	1.1974	1.56045e+08	2.23113
RFGJ	RFG HOLDINGS LIMITED 2021	0.482762	261637018	1.26309e+08	1.56035e+08	3.37556e+08	0.836433	0.32422931	3.92384e+08	19.7878	3.37556e+08	19.6372	1.56035e+08	3.37556e+08	0.462248	1.81522e+08	0.859592	3.92384e+08	3.48157e+08	0.127032	9	2.19722	1.4254e+07	0.0422272	0.0785253	1.16243	1.71981e+08	2.28156
	SEA HARVEST GROUP LIMITED 2017	1.07823	251362907	2.71028e+08	8.1276e+07	2.0823e+08	1.6919	0.90424153	1.72765e+08	18.9674	2.0823e+08	19.1542	8.1276e+07	2.0823e+08	0.390318	1.26954e+08	0.6402	1.72765e+08	1.41181e+08	0.223715	9	2.19722	1.95601e+07	0.093935	0.154072	0.829682	1.22172e+08	1.41411
	SEA HARVEST GROUP LIMITED 2018	0.883376	272865243	2.41043e+08	1.93296e+08	3.37233e+08	1.28795	0.58118702	1.7969e+08	19.0067	3.37233e+08	19.6363	1.93296e+08	3.37233e+08	0.573184	1.43937e+08	1.34293	1.7969e+08	1.72765e+08	0.0400842	10	2.30259	2.10251e+07	0.0623458	0.146072	0.532836	2.1922e+08	0.819678
	SEA HARVEST GROUP LIMITED 2019	1.455	279966610	4.07351e+08	2.14072e+08	3.93301e+08	1.58002	0.83401397	2.82802e+08	19.4603	3.93301e+08	19.7901	2.14072e+08	3.93301e+08	0.544297	1.79228e+08	1.19441	2.82802e+08	1.7969e+08	0.573833	11	2.3979	2.94091e+07	0.074775	0.164087	0.719048	2.7004e+08	1.04726
	SEA HARVEST GROUP LIMITED 2020	1.426	279966610	3.99232e+08	2.04255e+08	3.94528e+08	1.52964	0.86773608	2.97927e+08	19.5124	3.94528e+08	19.7932	2.04255e+08	3.94528e+08	0.517719	1.90273e+08	1.07348	2.97927e+08	2.82802e+08	0.0534821	12	2.48491	2.93308e+07	0.0743441	0.154151	0.755148	2.76714e+08	1.07666
SHGJ	SEA HARVEST GROUP LIMITED 2021	1.38	279966610	3.86354e+08	3168724000	6838184000	0.519886	0.29815955	2.8939e+08	19.4833	6838184000	22.6458	3168724000	6838184000	0.463387	3669460000	0.86354	2.8939e+08	2.97927e+08	-0.0286559	13	2.56495	2.95428e+07	0.00432027	0.00805099	0.0423196	4303957000	0.067238
	TIGER BRANDS LIMITED 2017	27.7307	192069868	5.32624e+09	5.12479e+08	1.77636e+09	3.28691	0.76487092	2.36009e+09	21.582	1.77636e+09	21.2978	5.12479e+08	1.77636e+09	0.2885	1.26388e+09	0.405481	2.36009e+09	2.39753e+09	-0.0156176	96	4.56435	1.69285e+08	0.0952992	0.133941	1.32861	9.86303e+08	2.39287
	TIGER BRANDS LIMITED 2018	19.5999	189818926	3.72043e+09	4.55676e+08	1.68703e+09	2.47542	0.50906675	2.01053e+09	21.4217	1.68703e+09	21.2462	4.55676e+08	1.68703e+09	0.270106	1.23135e+09	0.370062	2.01053e+09	2.36009e+09	-0.148115	97	4.57471	2.31075e+08	0.136971	0.187659	1.19176	9.28203e+08	2.16604
	TIGER BRANDS LIMITED 2019	1.50447	161622005	2.43155e+08	4.4533e+08	1.45839e+09	0.472087	0.44516496	1.932e+09	21.3818	1.45839e+09	21.1006	4.4533e+08	1.45839e+09	0.305358	1.01306e+09	0.439591	1.932e+09	2.01053e+09	-0.0390565	98	4.58497	2.54015e+08	0.174176	0.250742	1.32475	7.21096e+08	2.67926
	TIGER BRANDS LIMITED 2020	1.41979	161622005	2.29469e+08	3.88655e+08	1.32591e+09	0.466188	0.27907728	1.83946e+09	21.3327	1.32591e+09	21.0054	3.88655e+08	1.32591e+09	0.293123	9.37257e+08	0.414672	1.83946e+09	1.932e+09	-0.0479008	99	4.59512	6.02164e+07	0.0454151	0.0642474	1.38732	6.7081e+08	2.74214
TBSJ	TIGER BRANDS LIMITED 2021	1.13487	161622005	1.8342e+08	4.70167e+08	1.50569e+09	0.434078	0.35823360	2.04921e+09	21.4407	1.50569e+09	21.1325	4.70167e+08	1.50569e+09	0.31226	1.03552e+09	0.454039	2.04921e+09	1.83946e+09	0.114032	100	4.60517	1.24844e+08	0.0829147	0.120561	1.36098	7.56428e+08	2.70907

## Sheet: Sou_Panel
Y_TQ	X1_TE	X2_SizeSales	X2_SizeAset	X3_DAR	X3_DER	X4_Growth	X5_Age	X6_ROA	X6_ROE	X7_TATO	X7_FATO	X8_G	X9_ER	X10_INF	X11_IR
1.20566	0.350884	16.3547	15.727	0.77856	3.5159	0.315443	3.3322	0.0116286	0.0525135	1.87339	3.37772	1.15795	13.3238	5.18425	7
1.27896	0.338196	16.2414	15.6982	0.771853	3.38314	-0.107147	3.3673	0.0153437	0.0672535	1.72151	2.92543	1.48762	13.2339	4.51717	6.75
1.61652	0.681278	16.3411	15.9854	0.784595	3.64242	0.104877	3.4012	0.0477549	0.221698	1.42722	2.42239	0.113054	14.4484	4.12025	6.75
5.54401	0.885369	16.2434	15.7916	0.721334	2.58853	-0.0931134	3.43399	0.0649471	0.233065	1.57104	2.69814	-6.43197	16.4591	3.21004	6.5
3.74692	0.769146	16.3499	16.0999	0.68473	2.17188	0.112366	3.46574	0.0727147	0.230642	1.28401	2.53663	4.9	14.7787	4.61167	3.5
4.07291	0.815025	20.7326	20.3799	0.476409	0.909887	0.223516	4.43082	0.171544	0.32763	1.42287	2.70409	1.15795	13.3238	5.18425	7
4.381	0.73773	20.6987	20.3692	0.4675	0.877934	-0.0332648	4.44265	0.169429	0.318176	1.39038	2.85049	1.48762	13.2339	4.51717	6.75
0.839452	0.683434	20.6486	20.354	0.536584	1.15789	-0.0488995	4.45435	0.163803	0.353469	1.34257	2.63635	0.113054	14.4484	4.12025	6.75
0.778333	0.679501	20.4515	20.1497	0.486278	0.946577	-0.178932	4.46591	0.199341	0.388032	1.35225	2.90425	-6.43197	16.4591	3.21004	6.5
0.749123	0.774313	20.649	20.2435	0.502402	1.00965	0.218386	4.47734	0.186033	0.373861	1.49997	3.0277	4.9	14.7787	4.61167	3.5
0.935584	0.0436251	17.5736	18.6995	0.341918	0.519567	-0.142991	4.64439	0.0133631	0.0203062	0.324376	0.483239	1.15795	13.3238	5.18425	7
0.414616	0.596982	17.5987	18.57	0.369998	0.587297	0.0253868	4.65396	-0.00550626	-0.00874006	0.378606	0.591781	1.48762	13.2339	4.51717	6.75
0.451392	0.340721	17.452	18.4215	0.404708	0.679847	-0.136449	4.66344	0.0048771	0.00819278	0.379264	0.621287	0.113054	14.4484	4.12025	6.75
0.417698	0.665553	17.5458	18.5901	0.378367	0.608666	0.0982893	4.67283	0.0132551	0.021323	0.351926	0.552839	-6.43197	16.4591	3.21004	6.5
0.416245	0.739105	17.5007	18.5151	0.378367	0.608666	-0.0440988	4.68213	0.0244205	0.0392845	0.362587	0.569588	4.9	14.7787	4.61167	3.5
1.71481	0.446474	20.0387	20.4275	0.625954	1.67347	-0.150428	4.59512	0.081291	0.217329	0.677863	1.04841	1.15795	13.3238	5.18425	7
1.6575	0.486498	20.1023	20.4414	0.558673	1.26589	0.0655961	4.60517	0.0459893	0.104207	0.712412	1.14021	1.48762	13.2339	4.51717	6.75
0.600896	0.611661	20.0334	20.3809	0.525775	1.1087	-0.0665876	4.61512	0.0571856	0.120587	0.706388	1.08333	0.113054	14.4484	4.12025	6.75
0.600425	0.667708	20.0127	20.436	0.529536	1.12556	-0.0204119	4.62497	0.0601836	0.127924	0.654898	0.982652	-6.43197	16.4591	3.21004	6.5
0.571104	0.744306	20.0319	20.4324	0.514561	1.05999	0.0193695	4.63473	0.0596558	0.12289	0.670015	0.963922	4.9	14.7787	4.61167	3.5
1.32041	0.381749	17.2626	18.1126	0.197579	0.246228	0.136541	2.94444	0.0756852	0.094321	0.427418	1.78458	1.15795	13.3238	5.18425	7
1.13666	0.769502	17.3226	18.1378	0.22239	0.285991	0.0618505	2.99573	0.0691076	0.0888718	0.44259	0.963198	1.48762	13.2339	4.51717	6.75
0.50143	0.894516	17.4458	18.0068	0.206574	0.260357	0.131099	3.04452	0.0334475	0.0421557	0.570663	0.95675	0.113054	14.4484	4.12025	6.75
2.64852	0.338924	17.106	17.9315	0.248155	0.330061	-0.288123	3.09104	0.00390567	0.00519477	0.438002	0.649911	-6.43197	16.4591	3.21004	6.5
2.04201	0.422419	17.493	18.0454	0.238865	0.313827	0.472519	3.13549	-0.0098562	-0.0129493	0.575536	0.834793	4.9	14.7787	4.61167	3.5
1.62909	0.478331	19.6452	19.5341	0.456006	0.838255	0.139803	1.60944	0.0360144	0.0662037	1.11757	2.14122	1.15795	13.3238	5.18425	7
1.46318	0.317463	19.6786	19.5936	0.494313	0.977507	0.0339032	1.79176	0.0537588	0.106308	1.08866	2.0412	1.48762	13.2339	4.51717	6.75
1.03787	0.407027	19.6903	19.5518	0.47438	0.902514	0.0117838	1.94591	0.0458788	0.0872851	1.1485	2.14837	0.113054	14.4484	4.12025	6.75
0.931737	0.410372	19.6682	19.488	0.466921	0.875895	-0.0218933	2.07944	0.0441703	0.0828588	1.1974	2.23113	-6.43197	16.4591	3.21004	6.5
0.836433	0.324229	19.7878	19.6372	0.462248	0.859592	0.127032	2.19722	0.0422272	0.0785253	1.16243	2.28156	4.9	14.7787	4.61167	3.5
1.6919	0.904242	18.9674	19.1542	0.390318	0.6402	0.223715	2.19722	0.093935	0.154072	0.829682	1.41411	1.15795	13.3238	5.18425	7
1.28795	0.581187	19.0067	19.6363	0.573184	1.34293	0.0400842	2.30259	0.0623458	0.146072	0.532836	0.819678	1.48762	13.2339	4.51717	6.75
1.58002	0.834014	19.4603	19.7901	0.544297	1.19441	0.573833	2.3979	0.074775	0.164087	0.719048	1.04726	0.113054	14.4484	4.12025	6.75
1.52964	0.867736	19.5124	19.7932	0.517719	1.07348	0.0534821	2.48491	0.0743441	0.154151	0.755148	1.07666	-6.43197	16.4591	3.21004	6.5
0.519886	0.29816	19.4833	22.6458	0.463387	0.86354	-0.0286559	2.56495	0.00432027	0.00805099	0.0423196	0.067238	4.9	14.7787	4.61167	3.5
3.28691	0.764871	21.582	21.2978	0.2885	0.405481	-0.0156176	4.56435	0.0952992	0.133941	1.32861	2.39287	1.15795	13.3238	5.18425	7
2.47542	0.509067	21.4217	21.2462	0.270106	0.370062	-0.148115	4.57471	0.136971	0.187659	1.19176	2.16604	1.48762	13.2339	4.51717	6.75
0.472087	0.445165	21.3818	21.1006	0.305358	0.439591	-0.0390565	4.58497	0.174176	0.250742	1.32475	2.67926	0.113054	14.4484	4.12025	6.75
0.466188	0.279077	21.3327	21.0054	0.293123	0.414672	-0.0479008	4.59512	0.0454151	0.0642474	1.38732	2.74214	-6.43197	16.4591	3.21004	6.5
0.434078	0.358234	21.4407	21.1325	0.31226	0.454039	0.114032	4.60517	0.0829147	0.120561	1.36098	2.70907	4.9	14.7787	4.61167	3.5
