# Supplementary material for: The impact of technical efficiency on firms’ value: The case of the halal food and beverage industry in selected countries
Source: PLoS One. 2023 Nov 27;18(11):e0286629. doi: 10.1371/journal.pone.0286629 (PMC10681182; doi:10.1371/journal.pone.0286629)
Supplement: S2 Data — (XLSX) [file pone.0286629.s002.xlsx]

## Sheet: SFA_Malaysia
Companies	Operating Income (USD)	Current Assets (USD)	Fixed Assets (USD)	Liabilities (USD)	Equities (USD)
							firm	year	ln_y	ln_x1	ln_x2	ln_x3	ln_x4		firm	year	TE
ABLE GLOBAL BERHAD 2017	9.29468e+06	6.70935e+07	2.99786e+07	2.56512e+07	7.1421e+07		1	1	16.045	18.0216	17.216	17.0601	18.0841		1	1	0.45957783
ABLE GLOBAL BERHAD 2018	1.17137e+07	7.24325e+07	3.48145e+07	3.11337e+07	7.61133e+07		1	2	16.2763	18.0982	17.3655	17.2538	18.1477		1	2	0.50594988
ABLE GLOBAL BERHAD 2019	1.56858e+07	6.97947e+07	4.10119e+07	2.73693e+07	8.34373e+07		1	3	16.5683	18.0611	17.5294	17.1249	18.2396		1	3	0.70938759
ABLE GLOBAL BERHAD 2020	1.45226e+07	7.66506e+07	4.05609e+07	2.81231e+07	8.90885e+07		1	4	16.4912	18.1548	17.5183	17.1521	18.3051		1	4	0.62842575
ABLE GLOBAL BERHAD 2021	1.97254e+07	8.38176e+07	3.77868e+07	3.44659e+07	8.71384e+07		1	5	16.7974	18.2442	17.4475	17.3555	18.283		1	5	0.74064279
AJINOMOTO MALAYSIA BHD 2017	1.72043e+07	1.03744e+08	2.22504e+07	1.28074e+07	1.13187e+08		2	1	16.6607	18.4574	16.9179	16.3655	18.5446		2	1	0.85126394
AJINOMOTO MALAYSIA BHD 2018	1.68912e+07	1.11669e+08	1.89998e+07	1.66445e+07	1.14025e+08		2	2	16.6423	18.5311	16.7599	16.6276	18.5519		2	2	0.81241935
AJINOMOTO MALAYSIA BHD 2019	1.74547e+07	9.09687e+07	4.39412e+07	1.9703e+07	1.15207e+08		2	3	16.6751	18.326	17.5984	16.7963	18.5622		2	3	0.76353447
AJINOMOTO MALAYSIA BHD 2020	1.42003e+07	7.97076e+07	9.52212e+07	5.17473e+07	1.23182e+08		2	4	16.4688	18.1939	18.3717	17.7619	18.6292		2	4	0.47237642
AJINOMOTO MALAYSIA BHD 2021	3.13164e+07	7.586e+07	9.06247e+07	4.92492e+07	1.17235e+08		2	5	17.2597	18.1444	18.3222	17.7124	18.5797		2	5	0.89513710
APOLLO FOOD HOLDINGS BERHAD 2017	3.63542e+06	3.66429e+07	2.69932e+07	5.38424e+06	5.82519e+07		3	1	15.1062	17.4167	17.1111	15.499	17.8803		3	1	0.42410061
APOLLO FOOD HOLDINGS BERHAD 2018	3.34481e+06	3.64626e+07	3.07743e+07	5.08203e+06	6.21549e+07		3	2	15.0229	17.4118	17.2422	15.4412	17.9451		3	2	0.39573196
APOLLO FOOD HOLDINGS BERHAD 2019	4.89421e+06	3.69237e+07	2.74668e+07	5.13747e+06	5.92531e+07		3	3	15.4036	17.4244	17.1285	15.4521	17.8973		3	3	0.57061302
APOLLO FOOD HOLDINGS BERHAD 2020	3.86292e+06	3.61953e+07	2.4727e+07	4.68447e+06	5.62379e+07		3	4	15.1669	17.4044	17.0234	15.3598	17.8451		3	4	0.47360260
APOLLO FOOD HOLDINGS BERHAD 2021	4.77646e+06	3.74433e+07	2.60507e+07	5.84383e+06	5.76501e+07		3	5	15.3792	17.4383	17.0756	15.5809	17.8699		3	5	0.53554214
C.I. HOLDINGS BERHAD 2017	1.36365e+07	1.38759e+08	1.58924e+07	1.04081e+08	5.05706e+07		4	1	16.4283	18.7483	16.5814	18.4607	17.7389		4	1	0.24629315
C.I. HOLDINGS BERHAD 2018	9.81602e+06	1.25472e+08	2.03675e+07	8.61924e+07	5.96471e+07		4	2	16.0995	18.6476	16.8294	18.2721	17.904		4	2	0.20863559
C.I. HOLDINGS BERHAD 2019	1.0337e+07	1.15342e+08	2.32308e+07	8.01168e+07	5.84561e+07		4	3	16.1512	18.5634	16.961	18.199	17.8838		4	3	0.22819537
C.I. HOLDINGS BERHAD 2020	1.44157e+07	1.62319e+08	2.57827e+07	1.25532e+08	6.25694e+07		4	4	16.4838	18.9051	17.0652	18.6481	17.9518		4	4	0.20644750
C.I. HOLDINGS BERHAD 2021	2.97707e+07	1.77536e+08	2.70602e+07	1.19027e+08	8.55688e+07		4	5	17.209	18.9947	17.1136	18.5949	18.2648		4	5	0.46071600
CCK CONSOLIDATED HOLDINGS BERHAD 2017	9.27548e+06	3.84128e+07	4.98843e+07	2.99424e+07	5.83548e+07		5	1	16.0429	17.4639	17.7252	17.2148	17.8821		5	1	0.56634850
CCK CONSOLIDATED HOLDINGS BERHAD 2018	8.18678e+06	3.79041e+07	5.16214e+07	2.89839e+07	6.05415e+07		5	2	15.918	17.4506	17.7594	17.1823	17.9188		5	2	0.51726322
CCK CONSOLIDATED HOLDINGS BERHAD 2019	1.00318e+07	4.07719e+07	5.76037e+07	3.08975e+07	6.74781e+07		5	3	16.1213	17.5235	17.8691	17.2462	18.0273		5	3	0.59491322
CCK CONSOLIDATED HOLDINGS BERHAD 2020	1.0774e+07	4.36247e+07	6.25054e+07	3.11179e+07	7.50122e+07		5	4	16.1926	17.5911	17.9508	17.2533	18.1332		5	4	0.61858645
CCK CONSOLIDATED HOLDINGS BERHAD 2021	6.08257e+06	40492928	5.90659e+07	2.76522e+07	7.19066e+07		5	5	15.6209	17.5166	17.8942	17.1352	18.0909		5	5	0.38926322
COCOALAND HOLDINGS BERHAD 2017	1.00699e+07	4.41381e+07	2.82144e+07	1.07839e+07	6.15687e+07		6	1	16.1251	17.6028	17.1553	16.1936	17.9357		6	1	0.80209493
COCOALAND HOLDINGS BERHAD 2018	8.00435e+06	4.2721e+07	2.54725e+07	1.11202e+07	5.70733e+07		6	2	15.8955	17.5702	17.0531	16.2243	17.8598		6	2	0.67684544
COCOALAND HOLDINGS BERHAD 2019	9.5526e+06	4.6769e+07	2.50385e+07	1.09537e+07	6.08538e+07		6	3	16.0723	17.6607	17.0359	16.2092	17.924		6	3	0.75879941
COCOALAND HOLDINGS BERHAD 2020	5.50336e+06	3.84393e+07	3.04807e+07	7.21331e+06	6.17067e+07		6	4	15.5209	17.4646	17.2326	15.7914	17.9379		6	4	0.56535787
COCOALAND HOLDINGS BERHAD 2021	2.86554e+06	3.74667e+07	2.63981e+07	8.19188e+06	5.56729e+07		6	5	14.8683	17.439	17.0888	15.9187	17.835		6	5	0.29556933
DUTCH LADY MILK INDUSTRIES BERHAD 2017	4.04357e+07	7.06009e+07	2.59668e+07	7.09621e+07	2.56056e+07		7	1	17.5152	18.0726	17.0723	18.0777	17.0583		7	1	0.79240220
DUTCH LADY MILK INDUSTRIES BERHAD 2018	4.0709e+07	6.75484e+07	3.02653e+07	7.23313e+07	2.54824e+07		7	2	17.522	18.0284	17.2255	18.0968	17.0535		7	2	0.78689973
DUTCH LADY MILK INDUSTRIES BERHAD 2019	3.4952e+07	7.68381e+07	3.15538e+07	7.31037e+07	3.52882e+07		7	3	17.3695	18.1572	17.2672	18.1074	17.3791		7	3	0.73355151
DUTCH LADY MILK INDUSTRIES BERHAD 2020	2.55373e+07	7.18752e+07	5.24321e+07	8.27972e+07	4.15101e+07		7	4	17.0556	18.0904	17.775	18.2319	17.5414		7	4	0.52803681
DUTCH LADY MILK INDUSTRIES BERHAD 2021	6.51004e+07	1.10318e+08	5.01266e+07	7.29088e+07	8.75358e+07		7	5	17.9914	18.5189	17.7301	18.1047	18.2876		7	5	0.94251759
FRASER & NEAVE HOLDINGS BHD 2017	8.47543e+07	3.81017e+08	3.83382e+08	2.5991e+08	5.0449e+08		8	1	18.2553	19.7584	19.7645	19.3758	20.0391		8	1	0.60388727
FRASER & NEAVE HOLDINGS BHD 2018	1.02836e+08	3.98384e+08	4.09552e+08	2.51107e+08	5.56829e+08		8	2	18.4486	19.8029	19.8306	19.3414	20.1378		8	2	0.72235853
FRASER & NEAVE HOLDINGS BHD 2019	1.24852e+08	4.1932e+08	4.17519e+08	2.32726e+08	6.04113e+08		8	3	18.6426	19.8541	19.8498	19.2654	20.2193		8	3	0.83188617
FRASER & NEAVE HOLDINGS BHD 2020	1.24334e+08	4.1829e+08	4.28183e+08	1.995e+08	6.46974e+08		8	4	18.6385	19.8517	19.8751	19.1113	20.2878		8	4	0.85810270
FRASER & NEAVE HOLDINGS BHD 2021	1.11505e+08	4.21401e+08	4.45778e+08	1.9412e+08	6.73059e+08		8	5	18.5296	19.8591	19.9153	19.084	20.3273		8	5	0.81645664
GUAN CHONG BERHAD 2017	2.47917e+07	2.83766e+08	1.05247e+08	2.70944e+08	1.18068e+08		9	1	17.026	19.4637	18.4718	19.4174	18.5868		9	1	0.15558298
GUAN CHONG BERHAD 2018	4.88653e+07	3.10278e+08	1.20833e+08	2.69907e+08	1.61204e+08		9	2	17.7046	19.553	18.6099	19.4136	18.8982		9	2	0.31842296
GUAN CHONG BERHAD 2019	6.29246e+07	3.68256e+08	1.30658e+08	2.66874e+08	2.3204e+08		9	3	17.9574	19.7243	18.6881	19.4023	19.2624		9	3	0.41998532
GUAN CHONG BERHAD 2020	6.11378e+07	4.85967e+08	2.40452e+08	4.30155e+08	2.96264e+08		9	4	17.9286	20.0017	19.298	19.8797	19.5068		9	4	0.26460746
GUAN CHONG BERHAD 2021	1.63098e+07	5.51029e+08	2.42783e+08	4.86416e+08	3.07397e+08		9	5	16.6073	20.1273	19.3077	20.0026	19.5437		9	5	0.0644342
HUP SENG INDUSTRIES BERHAD 2017	1.37718e+07	4.06551e+07	1.91876e+07	1.95871e+07	4.02555e+07		10	1	16.4381	17.5206	16.7698	16.7904	17.5108		10	1	0.86077228
HUP SENG INDUSTRIES BERHAD 2018	1.31311e+07	3.80517e+07	1.90859e+07	1.88943e+07	3.82433e+07		10	2	16.3905	17.4545	16.7645	16.7544	17.4595		10	2	0.85950559
HUP SENG INDUSTRIES BERHAD 2019	1.23641e+07	3.60078e+07	2.12203e+07	2.12112e+07	3.60169e+07		10	3	16.3303	17.3992	16.8705	16.87	17.3995		10	3	0.81492229
HUP SENG INDUSTRIES BERHAD 2020	1.32504e+07	3.61039e+07	2.09058e+07	2.21779e+07	3.48318e+07		10	4	16.3995	17.4019	16.8555	16.9146	17.366		10	4	0.83381841
HUP SENG INDUSTRIES BERHAD 2021	8.53265e+06	2.90576e+07	1.83399e+07	1.55892e+07	3.18083e+07		10	5	15.9594	17.1848	16.7246	16.5621	17.2752		10	5	0.75318167
KAWAN FOOD BERHAD 2017	8.79591e+06	3.22718e+07	5.83136e+07	1.45638e+07	7.60217e+07		11	1	15.9898	17.2897	17.8813	16.494	18.1465		11	1	0.79587542
KAWAN FOOD BERHAD 2018	6.7957e+06	3.05949e+07	6.04816e+07	1.34e+07	7.76765e+07		11	2	15.7318	17.2363	17.9178	16.4108	18.1681		11	2	0.68736447
KAWAN FOOD BERHAD 2019	3.26451e+06	3.1871e+07	6.17349e+07	1.4207e+07	7.93989e+07		11	3	14.9986	17.2772	17.9384	16.4692	18.19		11	3	0.32402283
KAWAN FOOD BERHAD 2020	7.73013e+06	4.03628e+07	6.34615e+07	1.76875e+07	8.61368e+07		11	4	15.8606	17.5134	17.9659	16.6884	18.2714		11	4	0.59027530
KAWAN FOOD BERHAD 2021	8.38704e+06	4.31172e+07	5.64027e+07	1.50907e+07	8.44291e+07		11	5	15.9422	17.5794	17.848	16.5296	18.2514		11	5	0.63628769
MALAYAN FLOUR MILLS BHD 2017	2.64281e+07	2.92958e+08	2.06254e+08	2.75858e+08	2.23354e+08		12	1	17.0899	19.4955	19.1446	19.4354	19.2243		12	1	0.18704839
MALAYAN FLOUR MILLS BHD 2018	1.8586e+07	2.69494e+08	2.56436e+08	3.09868e+08	2.16062e+08		12	2	16.7379	19.4121	19.3624	19.5517	19.1911		12	2	0.12786522
MALAYAN FLOUR MILLS BHD 2019	2.12621e+07	3.20638e+08	3.10305e+08	3.42366e+08	2.88576e+08		12	3	16.8724	19.5858	19.5531	19.6514	19.4805		12	3	0.13446179
MALAYAN FLOUR MILLS BHD 2020	1.32906e+07	3.16071e+08	3.27339e+08	3.53126e+08	2.90283e+08		12	4	16.4026	19.5715	19.6065	19.6823	19.4864		12	4	0.0846764
MALAYAN FLOUR MILLS BHD 2021	2.39443e+06	5.47335e+07	8.79704e+07	1.94655e+07	1.23238e+08		12	5	14.6887	17.818	18.2925	16.7842	18.6296		12	5	0.15311631
NESTLE (MALAYSIA) BERHAD 2017	2.08955e+08	2.64183e+08	3.80037e+08	4.87673e+08	1.56547e+08		13	1	19.1576	19.3922	19.7558	20.0052	18.8689		13	1	0.83090618
NESTLE (MALAYSIA) BERHAD 2018	2.26032e+08	2.93685e+08	3.94313e+08	5.2989e+08	1.58109e+08		13	2	19.2362	19.498	19.7927	20.0882	18.8788		13	2	0.80557725
NESTLE (MALAYSIA) BERHAD 2019	2.24763e+08	2.6219e+08	4.04038e+08	5.03754e+08	1.62474e+08		13	3	19.2306	19.3846	19.817	20.0376	18.906		13	3	0.86065038
NESTLE (MALAYSIA) BERHAD 2020	1.88462e+08	2.69096e+08	4.43929e+08	5.74193e+08	1.38833e+08		13	4	19.0544	19.4106	19.9112	20.1685	18.7488		13	4	0.66766538
NESTLE (MALAYSIA) BERHAD 2021	1.87938e+08	2.72974e+08	4.41785e+08	5.75224e+08	1.39535e+08		13	5	19.0516	19.4249	19.9063	20.1703	18.7538		13	5	0.66056821
ORIENTAL FOOD INDUSTRIES HOLDINGS BERHAD 2017	2.34593e+06	2.64834e+07	3.86668e+07	1.72758e+07	4.78744e+07		14	1	14.6682	17.092	17.4705	16.6648	17.6841		14	1	0.23299549
ORIENTAL FOOD INDUSTRIES HOLDINGS BERHAD 2018	4.13551e+06	2.62058e+07	3.65381e+07	1.62852e+07	4.64587e+07		14	2	15.2351	17.0815	17.4139	16.6058	17.6541		14	2	0.41400308
ORIENTAL FOOD INDUSTRIES HOLDINGS BERHAD 2019	3.00779e+06	2.42261e+07	3.35972e+07	1.25157e+07	4.53076e+07		14	3	14.9167	17.0029	17.33	16.3425	17.629		14	3	0.35174329
ORIENTAL FOOD INDUSTRIES HOLDINGS BERHAD 2020	5.27939e+06	2.94595e+07	3.46884e+07	1.38528e+07	5.0295e+07		14	4	15.4793	17.1985	17.3619	16.444	17.7334		14	4	0.51711769
ORIENTAL FOOD INDUSTRIES HOLDINGS BERHAD 2021	5.27623e+06	2.80335e+07	3.30094e+07	1.31823e+07	4.78605e+07		14	5	15.4787	17.1489	17.3123	16.3944	17.6838		14	5	0.54183127
POWER ROOT BERHAD 2017	3.78405e+06	7.02235e+07	2.19363e+07	3.80867e+07	5.4073e+07		15	1	15.1463	18.0672	16.9037	17.4554	17.8058		15	1	0.15885296
POWER ROOT BERHAD 2018	9.94144e+06	6.13754e+07	2.00152e+07	2.7681e+07	5.37096e+07		15	2	16.1122	17.9325	16.812	17.1363	17.7991		15	2	0.50879844
POWER ROOT BERHAD 2019	1.2638e+07	6.7937e+07	1.95872e+07	2.85497e+07	5.89745e+07		15	3	16.3522	18.0341	16.7904	17.1672	17.8926		15	3	0.61672831
POWER ROOT BERHAD 2020	8.17528e+06	5.68509e+07	2.69976e+07	1.98906e+07	6.39579e+07		15	4	15.9166	17.8559	17.1113	16.8058	17.9737		15	4	0.48823892
POWER ROOT BERHAD 2021	7.991e+06	5.40992e+07	2.56907e+07	1.89278e+07	6.08621e+07		15	5	15.8938	17.8063	17.0616	16.7561	17.9241		15	5	0.49981129
SPRITZER BERHAD 2017	8.95249e+06	5.65709e+07	5.60702e+07	1.99599e+07	9.26812e+07		16	1	16.0074	17.851	17.8421	16.8092	18.3447		16	1	0.52088359
SPRITZER BERHAD 2018	8.46998e+06	5.48085e+07	6.02962e+07	2.106e+07	9.40447e+07		16	2	15.952	17.8194	17.9148	16.8629	18.3593		16	2	0.49531461
SPRITZER BERHAD 2019	1.02126e+07	4.6388e+07	7.55179e+07	2.04325e+07	1.01473e+08		16	3	16.1391	17.6526	18.1399	16.8326	18.4353		16	3	0.67804503
SPRITZER BERHAD 2020	9.14553e+06	4.76511e+07	8.10678e+07	1.80777e+07	1.10641e+08		16	4	16.0288	17.6794	18.2108	16.7102	18.5218		16	4	0.62939497
SPRITZER BERHAD 2021	2.46239e+06	5.37507e+07	7.39099e+07	2.17815e+07	1.05879e+08		16	5	14.7166	17.7999	18.1184	16.8966	18.4778		16	5	0.15137275
THREE-A RESOURCES BERHAD 2017	1.547e+07	4.61482e+07	4.55345e+07	1.55342e+07	7.61484e+07		17	1	16.5544	17.6474	17.634	16.5586	18.1482		17	1	0.89953143
THREE-A RESOURCES BERHAD 2018	8.10439e+06	4.90741e+07	4.62508e+07	1.59253e+07	7.93995e+07		17	2	15.9079	17.7088	17.6496	16.5834	18.19		17	2	0.55413863
THREE-A RESOURCES BERHAD 2019	1.04652e+07	5.14673e+07	4.78654e+07	1.42566e+07	8.50761e+07		17	3	16.1636	17.7565	17.6839	16.4727	18.2591		17	3	0.70992512
THREE-A RESOURCES BERHAD 2020	1.07693e+07	5.3304e+07	5.43055e+07	1.62881e+07	9.13215e+07		17	4	16.1922	17.7915	17.8101	16.6059	18.3299		17	4	0.68688035
THREE-A RESOURCES BERHAD 2021	2.74222e+06	5.44982e+07	5.15684e+07	1.49313e+07	9.11352e+07		17	5	14.8243	17.8137	17.7584	16.519	18.3279		17	5	0.18547474

## Sheet: Mal_SD
Operating Income (USD)		Current Assets (USD)		Fixed Assets (USD)		Liabilities (USD)		Equities (USD)
Mean	3.15223e+07	Mean	1.23684e+08	Mean	1.03167e+08	Mean	1.03493e+08	Mean	1.23358e+08
Standard Deviation	5.14953e+07	Standard Deviation	1.29857e+08	Standard Deviation	1.3034e+08	Standard Deviation	1.52253e+08	Standard Deviation	1.34691e+08
Maximum	2.26032e+08	Maximum	5.51029e+08	Maximum	4.45778e+08	Maximum	5.75224e+08	Maximum	6.73059e+08
Minimum	2.34593e+06	Minimum	2.42261e+07	Minimum	1.58924e+07	Minimum	4.68447e+06	Minimum	2.54824e+07
Sum	2.67939e+09	Sum	1.05131e+10	Sum	8.76921e+09	Sum	8.79692e+09	Sum	1.04854e+10
Count	85	Count	85	Count	85	Count	85	Count	85

## Sheet: Mal-Result
Firm Code	2017	2018	2019	2020	2021	Mean
HSIB	0.860772	0.859506	0.814922	0.833818	0.753182	0.82444											0.05	1.98969
FRAS	0.603887	0.722359	0.831886	0.858103	0.816457	0.766538
NESM	0.830906	0.805577	0.86065	0.667665	0.660568	0.765073
AJIN	0.851264	0.812419	0.763534	0.472376	0.895137	0.758946
DBMS	0.792402	0.7869	0.733552	0.528037	0.942518	0.756682											significant
CCLD	0.802095	0.676845	0.758799	0.565358	0.295569	0.619733											not significant
ABLE	0.459578	0.50595	0.709388	0.628426	0.740643	0.608797											not significant
THEA	0.899531	0.554139	0.709925	0.68688	0.185475	0.60719											not significant
KWNF	0.795875	0.687364	0.324023	0.590275	0.636288	0.606765
CCKH	0.566349	0.517263	0.594913	0.618586	0.389263	0.537275
SPTZ	0.520884	0.495315	0.678045	0.629395	0.151373	0.495002
AFHB	0.424101	0.395732	0.570613	0.473603	0.535542	0.479918
POWE	0.158853	0.508798	0.616728	0.488239	0.499811	0.454486
OFIH	0.232995	0.414003	0.351743	0.517118	0.541831	0.411538
CIHB	0.246293	0.208636	0.228195	0.206448	0.460716	0.270058
GNCH	0.155583	0.318423	0.419985	0.264607	0.0644342	0.244607
MFMS	0.187048	0.127865	0.134462	0.0846764	0.153116	0.137434
Mean	0.55226	0.55277	0.594198	0.536095	0.513054	0.549675

## Sheet: SFA_Singapore
Companies	Operating Income (USD)	Current Assets (USD)	Fixed Assets (USD)	Liabilities (USD)	Equities (USD)
							firm	year	ln_y	ln_x1	ln_x2	ln_x3	ln_x4		Firm	year	TE
BUMITAMA AGRI LTD 2017	1.39124e+08	1.40716e+08	9.8783e+08	5.03235e+08	4.84595e+08		1	1	18.7509	18.7623	20.711	20.0366	19.9988		1	1	0.65387136
BUMITAMA AGRI LTD 2018	1.27412e+08	1.66427e+08	9.75677e+08	5.20618e+08	4.55058e+08		1	2	18.6629	18.9301	20.6986	20.0705	19.9359		1	2	0.56802353
BUMITAMA AGRI LTD 2019	7.67583e+07	1.80272e+08	1.07461e+09	5.76432e+08	4.98181e+08		1	3	18.1562	19.01	20.7952	20.1724	20.0265		1	3	0.31334700
BUMITAMA AGRI LTD 2020	1.36875e+08	1.85598e+08	1.10705e+09	5.45832e+08	5.61218e+08		1	4	18.7346	19.0391	20.825	20.1178	20.1456		1	4	0.56813090
BUMITAMA AGRI LTD 2021	1.94626e+08	1.52735e+08	1.0867e+09	3.98554e+08	6.88148e+08		1	5	19.0866	18.8442	20.8064	19.8034	20.3495		1	5	0.99967865
FIRST RESOURCES LIMITED 2017	226923000	438271000	1292724000	708803000	583921000		2	1	19.2401	19.8983	20.98	20.3791	20.1853		2	1	0.66010887
FIRST RESOURCES LIMITED 2018	190608000	329591000	1241446000	585022000	656424000		2	2	19.0657	19.6134	20.9395	20.1872	20.3023		2	2	0.65783041
FIRST RESOURCES LIMITED 2019	146664000	313144000	1395792000	607034000	788758000		2	3	18.8037	19.5622	21.0567	20.2241	20.486		2	3	0.49181652
FIRST RESOURCES LIMITED 2020	186190000	451745000	1334172000	659775000	674397000		2	4	19.0423	19.9286	21.0116	20.3074	20.3293		2	4	0.55499207
FIRST RESOURCES LIMITED 2021	244987000	639275000	1234327000	602503000	631824000		2	5	19.3167	20.2758	20.9338	20.2166	20.2641		2	5	0.71897009
FRASER & NEAVE LTD 2017	6.40158e+07	1.27974e+09	2.32093e+09	1.29494e+09	1.02599e+09		3	1	17.9746	20.9699	21.5652	20.9817	20.7489		3	1	0.0963946
FRASER & NEAVE LTD 2018	8.62329e+07	8.20874e+08	2.47525e+09	9.81453e+08	1.49379e+09		3	2	18.2726	20.5259	21.6296	20.7045	21.1246		3	2	0.16379086
FRASER & NEAVE LTD 2019	1.14116e+08	7.49143e+08	2.66831e+09	1.00443e+09	1.66388e+09		3	3	18.5527	20.4344	21.7047	20.7277	21.2324		3	3	0.21572697
FRASER & NEAVE LTD 2020	1.03013e+08	7.00245e+08	2.78699e+09	1.00721e+09	1.77978e+09		3	4	18.4504	20.3669	21.7482	20.7305	21.2998		3	4	0.19588377
FRASER & NEAVE LTD 2021	1.10953e+08	7.91843e+08	2.82381e+09	1.08004e+09	1.74378e+09		3	5	18.5246	20.4899	21.7614	20.8003	21.2793		3	5	0.19748270
JAPFA LTD 2017	191452000	1235957000	1507134000	1720300000	-213166000		4	1	19.0701	20.9351	21.1335	21.2658	0		4	1	0.48399656
JAPFA LTD 2018	350558000	1340411000	1548857000	1758883000	-210026000		4	2	19.675	21.0162	21.1608	21.2879	0		4	2	0.85706198
JAPFA LTD 2019	345294000	1384149000	1926284000	2023743000	-97459000		4	3	19.6599	21.0484	21.3789	21.4282	0		4	3	0.75562447
JAPFA LTD 2020	532524000	1604459000	2063422000	1705858000	357564000		4	4	20.0931	21.1961	21.4476	21.2573	19.6948		4	4	0.68564169
JAPFA LTD 2021	376080000	1856423000	2445790000	2155761000	290029000		4	5	19.7453	21.3419	21.6176	21.4914	19.4855		4	5	0.40601693
JB FOODS LIMITED 2017	20998000	134370000	63245000	113491000	-50246000		5	1	16.8599	18.7161	17.9625	18.5472	0		5	1	0.57355951
JB FOODS LIMITED 2018	36626000	172930000	75356000	126209000	-50853000		5	2	17.4163	18.9684	18.1377	18.6534	0		5	2	0.87302088
JB FOODS LIMITED 2019	36550000	268681000	95918000	223185000	-127267000		5	3	17.4142	19.409	18.379	19.2235	0		5	3	0.55999161
JB FOODS LIMITED 2020	27261000	268877000	114157000	226448000	-112291000		5	4	17.121	19.4098	18.5531	19.238	0		5	4	0.40570269
JB FOODS LIMITED 2021	23821000	338575000	109844000	281544000	-171700000		5	5	16.9861	19.6403	18.5146	19.4558	0		5	5	0.30010011
OLD CHANG KEE LTD 2017	3.56789e+06	1.25509e+07	2.65366e+07	1.81238e+07	8.41275e+06		6	1	15.0875	16.3453	17.094	16.7127	15.9453		7	1	0.31440766
OLD CHANG KEE LTD 2018	4.50549e+06	1.42149e+07	2.33373e+07	1.65646e+07	6.77262e+06		6	2	15.3208	16.4698	16.9656	16.6228	15.7284		7	2	0.41512381
OLD CHANG KEE LTD 2019	3.13961e+06	1.45378e+07	3.30224e+07	2.90342e+07	3.98821e+06		6	3	14.9596	16.4923	17.3127	17.184	15.1989		7	3	0.20579529
OLD CHANG KEE LTD 2020	7.80062e+06	2.3851e+07	3.24688e+07	3.12945e+07	1.17429e+06		6	4	15.8697	16.9873	17.2958	17.259	13.9762		7	4	0.45658504
OLD CHANG KEE LTD 2021	7.39795e+06	23825878	3.24347e+07	3.12616e+07	24998931		6	5	15.8167	16.9863	17.2947	17.2579	17.0343		7	5	0.39589940
QAF LTD 2017	2.57998e+07	2.878e+08	3.26788e+08	2.1764e+08	1.09148e+08		7	1	17.0659	19.4778	19.6048	19.1984	18.5082		8	1	0.19646894
QAF LTD 2018	4.12148e+06	2.34548e+08	3.39626e+08	2.04143e+08	1.35484e+08		7	2	15.2317	19.2732	19.6434	19.1343	18.7244		8	2	0.0336588
QAF LTD 2019	2.58967e+07	2.58213e+08	3.73076e+08	2.59912e+08	1.13164e+08		7	3	17.0696	19.3693	19.7373	19.3759	18.5444		8	3	0.18009414
QAF LTD 2020	5.5337e+07	3.93267e+08	2.63326e+08	2.65609e+08	-2.28349e+06		7	4	17.829	19.79	19.3889	19.3975	0		8	4	0.62536264
QAF LTD 2021	5.42939e+07	4.13447e+08	2.36224e+08	2.5585e+08	-1.96257e+07		7	5	17.8099	19.84	19.2803	19.3601	0		8	5	0.62798575
SHENG SIONG GROUP LTD 2017	6.11125e+07	1.11373e+08	1.90551e+08	9.75512e+07	9.30001e+07		8	1	17.9282	18.5284	19.0654	18.3959	18.3481		9	1	0.95947858
SHENG SIONG GROUP LTD 2018	6.10976e+07	1.24648e+08	1.95061e+08	1.0549e+08	8.95706e+07		8	2	17.928	18.641	19.0888	18.4741	18.3105		9	2	0.89467649
SHENG SIONG GROUP LTD 2019	6.83685e+07	1.31061e+08	2.64392e+08	1.61368e+08	1.03024e+08		8	3	18.0404	18.6912	19.3929	18.8992	18.4505		9	3	0.75138570
SHENG SIONG GROUP LTD 2020	1.24755e+08	2.66062e+08	2.57393e+08	2.39741e+08	1.76522e+07		8	4	18.6419	19.3992	19.3661	19.2951	16.6864		9	4	0.99621139
SHENG SIONG GROUP LTD 2021	1.19403e+08	2.63837e+08	2.82894e+08	2.38733e+08	4.41614e+07		8	5	18.598	19.3908	19.4606	19.2909	17.6034		9	5	0.92069726

## Sheet: Sing_SD
Operating Income (USD)		Current Assets (USD)		Fixed Assets (USD)		Liabilities (USD)		Equities (USD)
Mean	1.17906e+08	Mean	4.62942e+08	Mean	9.40819e+08	Mean	5.8959e+08	Mean	3.51825e+08
Standard Deviation	1.18886e+08	Standard Deviation	4.76418e+08	Standard Deviation	9.11019e+08	Standard Deviation	5.91007e+08	Standard Deviation	5.42656e+08
Maximum	532524000	Maximum	1856423000	Maximum	2.82381e+09	Maximum	2155761000	Maximum	1.77978e+09
Minimum	3.13961e+06	Minimum	1.25509e+07	Minimum	2.33373e+07	Minimum	1.65646e+07	Minimum	-213166000
Sum	4.71626e+09	Sum	1.85177e+10	Sum	3.76328e+10	Sum	2.35836e+10	Sum	1.4073e+10
Count	40	Count	40	Count	40	Count	40	Count	40

## Sheet: Sin-Result
Firm	2017	2018	2019	2020	2021	Mean
SHEN	0.959479	0.894676	0.751386	0.996211	0.920697	0.90449											0.05	2.02809
JAPF	0.483997	0.857062	0.755624	0.685642	0.406017	0.637668
BUMI	0.653871	0.568024	0.313347	0.568131	0.999679	0.62061
FRLD	0.660109	0.65783	0.491817	0.554992	0.71897	0.616744											not significant
JBFO	0.57356	0.873021	0.559992	0.405703	0.3001	0.542475											not significant
OCKL	0.314408	0.415124	0.205795	0.456585	0.395899	0.357562											not significant
QAFS	0.196469	0.0336588	0.180094	0.625363	0.627986	0.332714											significant
FRNM	0.0963946	0.163791	0.215727	0.195884	0.197483	0.173856
Mean	0.492286	0.557898	0.434223	0.561064	0.570854	0.523265

## Sheet: SFA_Indonesia
Companies	Operating Income (USD)	Current Assets (USD)	Fixed Assets (USD)	Liabilities (USD)	Equities (USD)
							firm	year	ln_y	ln_x1	ln_x2	ln_x3	ln_x4		Firm	Year	TE
PT AKASHA WIRA INTERNATIONAL TBK 2017	5.17375e+06	2.17186e+07	4.03006e+07	3.07961e+07	3.12231e+07		1	1	15.4591	16.8937	17.5119	17.2429	17.2567		1	1	0.71434094
PT AKASHA WIRA INTERNATIONAL TBK 2018	5.99862e+06	2.51459e+07	3.57114e+07	2.75783e+07	3.32791e+07		1	2	15.607	17.0402	17.391	17.1325	17.3204		1	2	0.70887338
PT AKASHA WIRA INTERNATIONAL TBK 2019	9.26566e+06	2.52586e+07	3.39008e+07	1.83036e+07	4.08558e+07		1	3	16.0418	17.0447	17.3389	16.7226	17.5256		1	3	0.83726602
PT AKASHA WIRA INTERNATIONAL TBK 2020	1.26551e+07	3.86557e+07	2.93195e+07	1.83114e+07	4.96638e+07		1	4	16.3536	17.4702	17.1938	16.723	17.7208		1	4	0.79899084
PT AKASHA WIRA INTERNATIONAL TBK 2021	32822100	67339400	63071400	33429100	96981700		1	5	17.3066	18.0253	17.9598	17.3249	18.39		1	5	0.99951733
PT BUDI STARCH & SWEETENER TBK 2017	1.30152e+07	7.58406e+07	1.41125e+08	1.28783e+08	8.81828e+07		2	1	16.3816	18.1441	18.7652	18.6736	18.2949		2	1	0.51343475
PT BUDI STARCH & SWEETENER TBK 2018	1.35967e+07	1.0166e+08	1.32646e+08	1.4961e+08	8.46961e+07		2	2	16.4253	18.4371	18.7032	18.8235	18.2546		2	2	0.43730694
PT BUDI STARCH & SWEETENER TBK 2019	1.62862e+07	8.2081e+07	1.33714e+08	1.23333e+08	9.24622e+07		2	3	16.6058	18.2232	18.7112	18.6304	18.3423		2	3	0.59474012
PT BUDI STARCH & SWEETENER TBK 2020	1.39845e+07	8.80212e+07	1.22047e+08	1.16331e+08	9.37367e+07		2	4	16.4535	18.2931	18.6199	18.572	18.356		2	4	0.48460332
PT BUDI STARCH & SWEETENER TBK 2021	22271500	132027700	167294100	160552100	138769700		2	5	16.9188	18.6985	18.9353	18.8941	18.7483		2	5	0.50254553
PT INDOFOOD CBP SUKSES MAKMUR TBK 2017	3.7684e+08	1.22375e+09	1.11014e+09	8.33716e+08	1.50017e+09		3	1	19.7473	20.9252	20.8278	20.5414	21.1288		3	1	0.65972331
PT INDOFOOD CBP SUKSES MAKMUR TBK 2018	4.28822e+08	9.75179e+08	1.39808e+09	8.05193e+08	1.56807e+09		3	2	19.8766	20.6981	21.0584	20.5066	21.1731		3	2	0.79447813
PT INDOFOOD CBP SUKSES MAKMUR TBK 2019	5.38234e+08	1.19595e+09	1.58869e+09	8.65996e+08	1.91865e+09		3	3	20.1038	20.9022	21.1862	20.5794	21.3749		3	3	0.76289799
PT INDOFOOD CBP SUKSES MAKMUR TBK 2020	6.42999e+08	1.46871e+09	5.87537e+09	3.77669e+09	3.56739e+09		3	4	20.2817	21.1077	22.494	22.0521	21.9951		3	4	0.90258491
PT INDOFOOD CBP SUKSES MAKMUR TBK 2021	8.2016e+08	2.38262e+09	5.89172e+09	4.43919e+09	3.83516e+09		3	5	20.525	21.5915	22.4968	22.2137	22.0675		3	5	0.71579421
PT INDOFOOD SUKSES MAKMUR TBK 2017	6.16568e+08	2.43196e+09	4.09306e+09	3.04828e+09	3.47673e+09		4	1	20.2397	21.612	22.1326	21.8378	21.9694		4	1	0.51420679
PT INDOFOOD SUKSES MAKMUR TBK 2018	5.91522e+08	2.29767e+09	4.36884e+09	3.21946e+09	3.44705e+09		4	2	20.1982	21.5552	22.1978	21.8925	21.9608		4	2	0.52289903
PT INDOFOOD SUKSES MAKMUR TBK 2019	7.17478e+08	2.25908e+09	4.66118e+09	3.02108e+09	3.89918e+09		4	3	20.3913	21.5382	22.2625	21.8289	22.084		4	3	0.59700922
PT INDOFOOD SUKSES MAKMUR TBK 2020	9.05088e+08	2.72373e+09	8.84213e+09	5.95522e+09	5.61064e+09		4	4	20.6235	21.7253	22.9028	22.5075	22.4479		4	4	0.65579857
PT INDOFOOD SUKSES MAKMUR TBK 2021	1.22704e+09	3.79728e+09	8.77236e+09	6.49829e+09	6.07135e+09		4	5	20.9279	22.0576	22.8949	22.5948	22.5268		4	5	0.63860796
PT MAYORA INDAH TBK 2017	1.80317e+08	7.8788e+08	3.13083e+08	5.58127e+08	5.42836e+08		5	1	19.0102	20.4849	19.562	20.1401	20.1123		5	1	0.99636762
PT MAYORA INDAH TBK 2018	1.8388e+08	8.73411e+08	3.41402e+08	6.24899e+08	5.89914e+08		5	2	19.0298	20.5879	19.6486	20.2531	20.1955		5	2	0.92680771
PT MAYORA INDAH TBK 2019	2.31024e+08	9.19078e+08	4.50458e+08	6.57361e+08	7.12174e+08		5	3	19.258	20.6389	19.9258	20.3037	20.3838		5	3	0.91920610
PT MAYORA INDAH TBK 2020	2.0374e+08	9.10225e+08	4.91937e+08	6.03051e+08	7.99111e+08		5	4	19.1324	20.6292	20.0139	20.2175	20.499		5	4	0.72087120
PT MAYORA INDAH TBK 2021	1.26862e+08	9.08948e+08	4.8692e+08	5.99735e+08	7.96133e+08		5	5	18.6586	20.6278	20.0036	20.212	20.4953		5	5	0.45120421
PT NIPPON INDOSARI CORPINDO TBK 2017	1.7869e+07	1.71238e+08	1.65311e+08	1.28393e+08	2.08157e+08		6	1	16.6986	18.9586	18.9233	18.6706	19.1538		6	1	0.26781776
PT NIPPON INDOSARI CORPINDO TBK 2018	1.2734e+07	1.29577e+08	1.73842e+08	1.01989e+08	2.0143e+08		6	2	16.3598	18.6798	18.9737	18.4404	19.121		6	2	0.21003788
PT NIPPON INDOSARI CORPINDO TBK 2019	2.49494e+07	1.3484e+08	2.01976e+08	1.14343e+08	2.22473e+08		6	3	17.0324	18.7196	19.1237	18.5547	19.2203		6	3	0.38574839
PT NIPPON INDOSARI CORPINDO TBK 2020	1.63046e+07	1.09863e+08	2.05782e+08	8.68128e+07	2.28832e+08		6	4	16.607	18.5147	19.1423	18.2793	19.2485		6	4	0.25429235
PT NIPPON INDOSARI CORPINDO TBK 2021	3.57928e+07	8.98491e+07	2.03884e+08	9.40405e+07	1.99693e+08		6	5	17.3933	18.3136	19.1331	18.3592	19.1123		6	5	0.75914954
PT SEKAR BUMI TBK 2017	3.87277e+06	6.17537e+07	5.80446e+07	4.42715e+07	7.55268e+07		7	1	15.1695	17.9387	17.8767	17.6059	18.14		7	1	0.17190772
PT SEKAR BUMI TBK 2018	3.20743e+06	5.8795e+07	6.35285e+07	5.04654e+07	7.18581e+07		7	2	14.981	17.8896	17.967	17.7368	18.0902		7	2	0.15443551
PT SEKAR BUMI TBK 2019	3.81451e+06	6.40057e+07	6.69477e+07	5.64393e+07	7.45141e+07		7	3	15.1543	17.9745	18.0194	17.8487	18.1265		7	3	0.17494533
PT SEKAR BUMI TBK 2020	5.41038e+06	6.76209e+07	5.77716e+07	5.7191e+07	6.82014e+07		7	4	15.5038	18.0294	17.872	17.8619	18.038		7	4	0.26279900
PT SEKAR BUMI TBK 2021	8.48145e+06	1.15813e+08	8.12296e+07	9.77943e+07	9.92485e+07		7	5	15.9534	18.5675	18.2128	18.3984	18.4131		7	5	0.26555668
PT SEKAR LAUT TBK 2017	3.32817e+06	1.97173e+07	2.72479e+07	2.4263e+07	2.27022e+07		8	1	15.0179	16.797	17.1205	17.0045	16.938		8	1	0.55845737
PT SEKAR LAUT TBK 2018	3.94146e+06	2.46347e+07	2.69704e+07	2.81788e+07	2.34263e+07		8	2	15.1871	17.0197	17.1102	17.1541	16.9694		8	2	0.57581290
PT SEKAR LAUT TBK 2019	6.13336e+06	2.72176e+07	2.96736e+07	2.95276e+07	2.73636e+07		8	3	15.6293	17.1194	17.2058	17.2008	17.1247		8	3	0.78399270
PT SEKAR LAUT TBK 2020	5.62476e+06	2.69212e+07	2.79433e+07	2.60126e+07	2.88518e+07		8	4	15.5427	17.1084	17.1457	17.0741	17.1777		8	4	0.70101595
PT SEKAR LAUT TBK 2021	7.20464e+06	3.03724e+07	3.19393e+07	2.43386e+07	3.7973e+07		8	5	15.7902	17.229	17.2793	17.0076	17.4524		8	5	0.68765099
PT SIANTAR TOP TBK 2017	2.65793e+07	6.99724e+07	1.02926e+08	7.06865e+07	1.02212e+08		9	1	17.0956	18.0636	18.4495	18.0738	18.4426		9	1	0.96114684
PT SIANTAR TOP TBK 2018	2.52745e+07	8.63757e+07	9.53237e+07	6.80065e+07	1.13693e+08		9	2	17.0453	18.2742	18.3728	18.0351	18.549		9	2	0.74399913
PT SIANTAR TOP TBK 2019	4.58452e+07	8.38361e+07	1.23456e+08	5.277e+07	1.54522e+08		9	3	17.6408	18.2444	18.6314	17.7815	18.8558		9	3	0.94769260
PT SIANTAR TOP TBK 2020	5.69215e+07	1.06762e+08	1.37761e+08	5.49944e+07	1.89528e+08		9	4	17.8572	18.4861	18.741	17.8227	19.06		9	4	0.84753710
PT SIANTAR TOP TBK 2021	7.65189e+07	1.97986e+08	1.93939e+08	6.18395e+07	3.30085e+08		9	5	18.153	19.1037	19.0831	17.9401	19.6149		9	5	0.47367214
PT TUNAS BARU LAMPUNG TBK 2017	1.26248e+08	3.6007e+08	6.99439e+08	7.45318e+08	3.14191e+08		10	1	18.6538	19.7018	20.3658	20.4293	19.5655		10	1	0.97010890
PT TUNAS BARU LAMPUNG TBK 2018	1.22948e+08	4.28378e+08	6.99992e+08	7.98032e+08	3.30337e+08		10	2	18.6273	19.8755	20.3666	20.4977	19.6156		10	2	0.81024333
PT TUNAS BARU LAMPUNG TBK 2019	1.11926e+08	4.71316e+08	7.77731e+08	8.63253e+08	3.85794e+08		10	3	18.5333	19.971	20.4719	20.5762	19.7708		10	3	0.66172837
PT TUNAS BARU LAMPUNG TBK 2020	1.2529e+08	5.69101e+08	8.08515e+08	9.60116e+08	4.17501e+08		10	4	18.6461	20.1596	20.5107	20.6826	19.8498		10	4	0.62740826
PT TUNAS BARU LAMPUNG TBK 2021	199506500	930320100	1178081600	1459166300	649235400		10	5	19.1114	20.651	20.8872	21.1011	20.2913		10	5	0.60647292
PT ULTRAJAYA MILK INDUSTRY & TRADING COMPANY TBK 2017	7.24979e+07	2.53911e+08	1.2813e+08	7.22014e+07	3.0984e+08		11	1	18.0991	19.3525	18.6686	18.095	19.5516		11	1	0.55221614
PT ULTRAJAYA MILK INDUSTRY & TRADING COMPANY TBK 2018	6.36224e+07	1.92909e+08	1.90757e+08	5.39269e+07	3.29739e+08		11	2	17.9685	19.0777	19.0665	17.8031	19.6138		11	2	0.36440756
PT ULTRAJAYA MILK INDUSTRY & TRADING COMPANY TBK 2019	9.41912e+07	2.67365e+08	2.08027e+08	6.85766e+07	4.06815e+08		11	3	18.3608	19.4041	19.1532	18.0435	19.8239		11	3	0.42918554
PT ULTRAJAYA MILK INDUSTRY & TRADING COMPANY TBK 2020	9.38045e+07	3.96556e+08	2.24083e+08	2.81629e+08	3.3901e+08		11	4	18.3567	19.7983	19.2275	19.4561	19.6415		11	4	0.82269790
PT ULTRAJAYA MILK INDUSTRY & TRADING COMPANY TBK 2021	1.13839e+08	3.39535e+08	1.79552e+08	1.58997e+08	3.6009e+08		11	5	18.5503	19.6431	19.006	18.8844	19.7019		11	5	0.91829046
PT WILMAR CAHAYA INDONESIA TBK 2017	1.18946e+07	7.29613e+07	2.98315e+07	3.61376e+07	6.66552e+07		12	1	16.2916	18.1054	17.2111	17.4028	18.015		12	1	0.65576233
PT WILMAR CAHAYA INDONESIA TBK 2018	9.34589e+06	5.58778e+07	2.48456e+07	1.32801e+07	6.74434e+07		12	2	16.0504	17.8387	17.0282	16.4018	18.0268		12	2	0.34864644
PT WILMAR CAHAYA INDONESIA TBK 2019	1.97743e+07	7.6804e+07	2.34104e+07	1.88321e+07	8.13822e+07		12	3	16.7999	18.1568	16.9687	16.7511	18.2147		12	3	0.75403166
PT WILMAR CAHAYA INDONESIA TBK 2020	1.42666e+07	8.9797e+07	2.12752e+07	2.16915e+07	8.93807e+07		12	4	16.4734	18.3131	16.8731	16.8924	18.3084		12	4	0.57155547
PT WILMAR CAHAYA INDONESIA TBK 2021	1.6415e+07	9.51773e+07	2.37789e+07	2.17268e+07	9.72294e+07		12	5	16.6137	18.3713	16.9843	16.8941	18.3926		12	5	0.56130474

## Sheet: Ind_SD
Operating Income (USD)		Current Assets (USD)		Fixed Assets (USD)		Liabilities (USD)		Equities (USD)
Mean	1.58684e+08	Mean	5.34841e+08	Mean	9.47957e+08	Mean	7.19309e+08	Mean	7.63489e+08
Standard Deviation	2.63487e+08	Standard Deviation	8.1316e+08	Standard Deviation	2.012e+09	Standard Deviation	1.41815e+09	Standard Deviation	1.38336e+09
Maximum	1.22704e+09	Maximum	3.79728e+09	Maximum	8.84213e+09	Maximum	6.49829e+09	Maximum	6.07135e+09
Minimum	3.20743e+06	Minimum	1.97173e+07	Minimum	2.12752e+07	Minimum	1.32801e+07	Minimum	2.27022e+07
Sum	9.52102e+09	Sum	3.20904e+10	Sum	5.68774e+10	Sum	4.31586e+10	Sum	4.58093e+10
Count	60	Count	60	Count	60	Count	60	Count	60

## Sheet: Ind-Result
Firm	2017	2018	2019	2020	2021	Mean
ADES	0.714341	0.708873	0.837266	0.798991	0.999517	0.811798											0.05	2.00324
MYOR	0.996368	0.926808	0.919206	0.720871	0.451204	0.802891
STTP	0.961147	0.743999	0.947693	0.847537	0.473672	0.79481
ICBP	0.659723	0.794478	0.762898	0.902585	0.715794	0.767096											significant
TBLA	0.970109	0.810243	0.661728	0.627408	0.606473	0.735192											significant
SKLT	0.558457	0.575813	0.783993	0.701016	0.687651	0.661386											significant
ULTJ	0.552216	0.364408	0.429186	0.822698	0.91829	0.61736											not significant
INDF	0.514207	0.522899	0.597009	0.655799	0.638608	0.585704
CEKA	0.655762	0.348646	0.754032	0.571555	0.561305	0.57826
BUDI	0.513435	0.437307	0.59474	0.484603	0.502546	0.506526
ROTI	0.267818	0.210038	0.385748	0.254292	0.75915	0.375409
SKBM	0.171908	0.154436	0.174945	0.262799	0.265557	0.205929
Mean	0.627958	0.549829	0.654037	0.637513	0.631647	0.620197

## Sheet: SFA_Pakistan
Companies	Operating Income (USD)	Current Assets (USD)	Fixed Assets (USD)	Liabilities (USD)	Equities (USD)
							firm	year	ln_y	ln_x1	ln_x2	ln_x3	ln_x4		firm	year	TE
FRIESLANDCAMPINA ENGRO PAKISTAN LIMITED 2017	1.04691e+07	7.72572e+07	1.23936e+08	1.13167e+08	8.80266e+07		1	1	16.1639	18.1627	18.6353	18.5444	18.2932		1	1	0.64253491
FRIESLANDCAMPINA ENGRO PAKISTAN LIMITED 2018	3.96337e+06	6.90062e+07	9.5041e+07	9.67447e+07	6.73025e+07		1	2	15.1926	18.0497	18.3698	18.3876	18.0247		1	2	0.28300774
FRIESLANDCAMPINA ENGRO PAKISTAN LIMITED 2019	1.90581e+06	6.83854e+07	8.37858e+07	9.80297e+07	5.41415e+07		1	3	14.4604	18.0407	18.2438	18.4008	17.8071		1	3	0.13108043
FRIESLANDCAMPINA ENGRO PAKISTAN LIMITED 2020	9.88896e+06	6.44365e+07	8.1548e+07	9.24251e+07	5.35594e+07		1	4	16.1069	17.9812	18.2167	18.3419	17.7963		1	4	0.52022926
FRIESLANDCAMPINA ENGRO PAKISTAN LIMITED 2021	2.61664e+07	8.65086e+07	6.72317e+07	9.52354e+07	5.8505e+07		1	5	17.08	18.2758	18.0237	18.3719	17.8846		1	5	0.60305457
ISMAIL INDUSTRIES LIMITED 2017	1.72106e+07	7.53167e+07	1.40438e+08	1.53947e+08	6.18078e+07		2	1	16.661	18.1372	18.7603	18.8521	17.9395		2	1	0.77426924
ISMAIL INDUSTRIES LIMITED 2018	1.6955e+07	7.07845e+07	1.25455e+08	1.35401e+08	6.08377e+07		2	2	16.6461	18.0752	18.6475	18.7238	17.9237		2	2	0.77439695
ISMAIL INDUSTRIES LIMITED 2019	1.10465e+07	6.81307e+07	1.00111e+08	1.23658e+08	4.45842e+07		2	3	16.2176	18.0369	18.4218	18.633	17.6129		2	3	0.54591308
ISMAIL INDUSTRIES LIMITED 2020	7.1575e+06	7.80277e+07	1.45305e+08	1.67146e+08	5.61868e+07		2	4	15.7837	18.1726	18.7943	18.9344	17.8442		2	4	0.46625430
ISMAIL INDUSTRIES LIMITED 2021	1.12661e+07	9.62389e+07	1.63046e+08	1.92754e+08	6.65307e+07		2	5	16.2373	18.3823	18.9095	19.0769	18.0132		2	5	0.54104821
MURREE BREWERY COMPANY LIMITED 2017	1.13442e+07	4.55919e+07	5.31513e+07	4.10607e+07	5.76825e+07		3	1	16.2442	17.6352	17.7887	17.5306	17.8705		3	1	0.66059204
MURREE BREWERY COMPANY LIMITED 2018	1.36715e+07	4.06101e+07	4.91216e+07	1.18389e+07	7.78928e+07		3	2	16.4308	17.5195	17.7098	16.2869	18.1708		3	2	0.65284906
MURREE BREWERY COMPANY LIMITED 2019	8.37349e+06	3.30451e+07	3.90293e+07	1.05861e+07	6.14884e+07		3	3	15.9406	17.3134	17.4798	16.1751	17.9344		3	3	0.53227374
MURREE BREWERY COMPANY LIMITED 2020	5.43944e+06	3.29014e+07	3.86962e+07	1.22178e+07	5.93798e+07		3	4	15.5092	17.309	17.4713	16.3184	17.8995		3	4	0.40459047
MURREE BREWERY COMPANY LIMITED 2021	1.054e+07	4.21087e+07	4.71585e+07	1.61237e+07	7.31435e+07		3	5	16.1707	17.5558	17.669	16.5958	18.1079		3	5	0.56952119
NATIONAL FOODS LIMITED 2017	1.33701e+07	5.33212e+07	3.64427e+07	5.74297e+07	3.23342e+07		4	1	16.4085	17.7918	17.4113	17.8661	17.2916		4	1	0.41097013
NATIONAL FOODS LIMITED 2018	1.09284e+07	4.68937e+07	4.30523e+07	5.70004e+07	3.29457e+07		4	2	16.2069	17.6634	17.5779	17.8586	17.3104		4	2	0.48295338
NATIONAL FOODS LIMITED 2019	1.10907e+07	4.5353e+07	3.61133e+07	5.06179e+07	3.08483e+07		4	3	16.2216	17.63	17.4022	17.7398	17.2446		4	3	0.44498781
NATIONAL FOODS LIMITED 2020	1.48647e+07	4.94623e+07	4.07804e+07	5.4186e+07	3.60567e+07		4	4	16.5145	17.7167	17.5237	17.8079	17.4006		4	4	0.55329823
NATIONAL FOODS LIMITED 2021	1.86569e+07	8.07706e+07	4.7828e+07	8.23623e+07	4.62362e+07		4	5	16.7417	18.2071	17.6831	18.2266	17.6493		4	5	0.39101633
NESTLE PAKISTAN LIMITED 2017	2.13772e+08	2.27509e+08	3.00827e+08	4.86371e+08	4.19653e+07		5	1	19.1804	19.2427	19.522	20.0025	17.5524		5	1	0.83992946
NESTLE PAKISTAN LIMITED 2018	1.44976e+08	2.363e+08	2.47589e+08	4.54923e+08	2.89658e+07		5	2	18.7921	19.2806	19.3273	19.9356	17.1816		5	2	0.62220391
NESTLE PAKISTAN LIMITED 2019	9.42376e+07	2.01803e+08	2.19681e+08	4.0046e+08	2.10245e+07		5	3	18.3613	19.1228	19.2077	19.8081	16.8612		5	3	0.46453040
NESTLE PAKISTAN LIMITED 2020	1.21042e+08	1.75134e+08	2.06504e+08	3.55381e+08	2.62573e+07		5	4	18.6117	18.9811	19.1458	19.6887	17.0835		5	4	0.70468710
NESTLE PAKISTAN LIMITED 2021	1.46416e+08	1.92292e+08	1.78228e+08	3.3991e+08	3.06101e+07		5	5	18.802	19.0745	18.9986	19.6442	17.2368		5	5	0.70322059
RAFHAN MAIZE PRODUCTS COMPANY LIMITED 2017	5.40447e+07	8.6278e+07	6.5342e+07	4.02203e+07	1.114e+08		6	1	17.8053	18.2731	17.9951	17.5099	18.5286		6	1	0.80815276
RAFHAN MAIZE PRODUCTS COMPANY LIMITED 2018	4.78852e+07	7.15511e+07	5.02253e+07	2.70717e+07	9.47048e+07		6	2	17.6843	18.0859	17.732	17.114	18.3663		6	2	0.78115920
RAFHAN MAIZE PRODUCTS COMPANY LIMITED 2019	4.99884e+07	7.64553e+07	4.35102e+07	2.56633e+07	9.43022e+07		6	3	17.7273	18.1522	17.5885	17.0606	18.362		6	3	0.72970859
RAFHAN MAIZE PRODUCTS COMPANY LIMITED 2020	5.28892e+07	1.01354e+08	4.17938e+07	4.20712e+07	1.01077e+08		6	4	17.7837	18.4341	17.5483	17.5549	18.4314		6	4	0.63330774
RAFHAN MAIZE PRODUCTS COMPANY LIMITED 2021	80880633	157082409	5.97888e+07	6.62269e+07	142918983		6	5	18.2085	18.8723	17.9063	18.0086	18.7778		6	5	0.65115995
UNILEVER PAKISTAN FOODS LIMITED 2017	1.74672e+07	1.80484e+07	1.89058e+07	3.53109e+07	1.64326e+06		7	1	16.6758	16.7086	16.755	17.3797	14.3122		7	1	0.34241882
UNILEVER PAKISTAN FOODS LIMITED 2018	1.6883e+07	2.20223e+07	2.0998e+07	2.93844e+07	1.3636e+07		7	2	16.6418	16.9076	16.8599	17.196	16.4282		7	2	0.75244006
UNILEVER PAKISTAN FOODS LIMITED 2019	1.83472e+07	2.14767e+07	2.42974e+07	3.08954e+07	1.48787e+07		7	3	16.725	16.8825	17.0059	17.2461	16.5154		7	3	0.81540992
UNILEVER PAKISTAN FOODS LIMITED 2020	2.52681e+07	2.26496e+07	2.40156e+07	2.94481e+07	1.7217e+07		7	4	17.0451	16.9357	16.9942	17.1981	16.6614		7	4	0.85314480
UNILEVER PAKISTAN FOODS LIMITED 2021	3.00505e+07	3.51381e+07	2.37156e+07	4.20309e+07	1.68229e+07		7	5	17.2184	17.3748	16.9816	17.5539	16.6383		7	5	0.71329957

[truncated: 5 more sheets: Pak_SD, Pak-Result, SFA_South Africa, Sou_SD, Sou-Result]
